# Supplementary material for: Analysis of the transcriptome of bovine endometrial cells isolated by laser micro-dissection (2): impacts of post-partum negative energy balance on stromal, glandular and luminal epithelial cells
Source: BMC Genomics. 2021 Jun 18;22:450. doi: 10.1186/s12864-021-07713-z (PMC8212477; doi:10.1186/s12864-021-07713-z)
Supplement: Supplementary file 1 — Additional file 1: Table S1. Lists of differentially expressed genes between SNEB and MNEB. [file 12864_2021_7713_MOESM1_ESM.xlsx]

## Sheet: summary
sheet number	sheet title	sheet description
sheet 1	DEG_ST	list of DEG for stromal cells between SNEB vs MNEB
sheet 2	DEG_GE	list of DEG for glandular cells between SNEB vs MNEB
sheet 3	DEG_LE	list of DEG for luminal cells between SNEB vs MNEB

## Sheet: DEG_ST
Gene stable ID	Gene name	Gene description	baseMean	log2FoldChange	lfcSE	stat	pvalue	padj
ENSBTAG00000000009	FOXF1	forkhead box F1 [Source:VGNC Symbol;Acc:VGNC:29084]	341.038	-2.09987	0.582661	-3.60393	0.000313436	0.00824326
ENSBTAG00000000099	CERS2	ceramide synthase 2 [Source:VGNC Symbol;Acc:VGNC:27224]	5479.25	-0.369037	0.120877	-3.05299	0.00226573	0.038322
ENSBTAG00000000103	MRPL23	mitochondrial ribosomal protein L23 [Source:NCBI gene (formerly Entrezgene);Acc:508825]	1825.39	0.612579	0.201827	3.03517	0.002404	0.0402983
ENSBTAG00000000182	SPINT2	serine peptidase inhibitor, Kunitz type 2 [Source:VGNC Symbol;Acc:VGNC:49973]	32176	1.18985	0.223467	5.32452	1.01e-07	9.28e-06
ENSBTAG00000000257	MRAP2	melanocortin 2 receptor accessory protein 2 [Source:VGNC Symbol;Acc:VGNC:31596]	242.445	6.62017	2.24202	2.95277	0.00314934	0.0496921
ENSBTAG00000000376	P2RX3	purinergic receptor P2X 3 [Source:VGNC Symbol;Acc:VGNC:32519]	264.207	2.49861	0.578552	4.31873	1.57e-05	0.000692297
ENSBTAG00000000385	ZBTB18	zinc finger and BTB domain containing 18 [Source:VGNC Symbol;Acc:VGNC:37063]	220.728	1.21561	0.327809	3.70827	0.000208679	0.00601868
ENSBTAG00000000418	TOX3	TOX high mobility group box family member 3 [Source:VGNC Symbol;Acc:VGNC:36229]	34.2922	-2.03976	0.658606	-3.09709	0.0019543	0.0342284
ENSBTAG00000000434	CRYAB	crystallin alpha B [Source:VGNC Symbol;Acc:VGNC:27732]	4078.14	1.99424	0.629764	3.16664	0.00154209	0.0285635
ENSBTAG00000000447	FRA10AC1	FRA10A associated CGG repeat 1 [Source:VGNC Symbol;Acc:VGNC:52779]	1000.05	0.586742	0.197062	2.97745	0.0029066	0.0469028
ENSBTAG00000000448	BDH1	3-hydroxybutyrate dehydrogenase 1 [Source:VGNC Symbol;Acc:VGNC:26457]	457.236	2.86003	0.871897	3.28024	0.00103719	0.0209364
ENSBTAG00000000457	CCDC89	coiled-coil domain containing 89 [Source:VGNC Symbol;Acc:VGNC:26929]	144.018	2.79569	0.871322	3.20856	0.00133402	0.0255457
ENSBTAG00000000494	PDE4D	phosphodiesterase 4D [Source:VGNC Symbol;Acc:VGNC:32677]	459.971	-1.32487	0.404044	-3.27903	0.00104163	0.0210003
ENSBTAG00000000561	OCLN	occludin [Source:VGNC Symbol;Acc:VGNC:32397]	8029.23	2.48503	0.456019	5.44939	5.05e-08	5.12e-06
ENSBTAG00000000585	LY6G6C	lymphocyte antigen 6 family member G6C [Source:VGNC Symbol;Acc:VGNC:31090]	21892.8	-2.96534	0.846784	-3.50188	0.000461988	0.0110682
ENSBTAG00000000634	MLPH	melanophilin [Source:VGNC Symbol;Acc:VGNC:31506]	947.411	3.70256	0.681362	5.43405	5.51e-08	5.5e-06
ENSBTAG00000000656	NFATC1	nuclear factor of activated T cells 1 [Source:VGNC Symbol;Acc:VGNC:32030]	242.312	-1.63475	0.511741	-3.19448	0.00140082	0.0265155
ENSBTAG00000000660	FAM83D	family with sequence similarity 83 member D [Source:VGNC Symbol;Acc:VGNC:28835]	89.4465	-2.30495	0.677713	-3.40107	0.000671232	0.0149668
ENSBTAG00000000749	LMNTD1	lamin tail domain containing 1 [Source:VGNC Symbol;Acc:VGNC:30932]	17.8599	-3.01998	0.846228	-3.56875	0.000358686	0.00919586
ENSBTAG00000000824	TSEN54	tRNA splicing endonuclease subunit 54 [Source:VGNC Symbol;Acc:VGNC:36412]	2037.53	0.632007	0.203564	3.1047	0.00190469	0.0335386
ENSBTAG00000000835	BCAS1	brain enriched myelin associated protein 1 [Source:VGNC Symbol;Acc:VGNC:98868]	1685.89	1.78014	0.426485	4.17398	2.99e-05	0.00117518
ENSBTAG00000000836	KRT8	keratin 8 [Source:VGNC Symbol;Acc:VGNC:50407]	22488.3	2.64206	0.385924	6.84606	7.59e-12	2.19e-09
ENSBTAG00000000855	NXN	nucleoredoxin [Source:VGNC Symbol;Acc:VGNC:32376]	3185	1.13067	0.361723	3.12578	0.00177336	0.0317022
ENSBTAG00000000897	IQGAP2	IQ motif containing GTPase activating protein 2 [Source:VGNC Symbol;Acc:VGNC:30259]	6183.24	1.31073	0.428579	3.05831	0.00222588	0.0377755
ENSBTAG00000001032	PYGM	glycogen phosphorylase, muscle associated [Source:VGNC Symbol;Acc:VGNC:33589]	81.1073	2.897	0.85602	3.38427	0.000713677	0.015721
ENSBTAG00000001050	LDLRAP1	low density lipoprotein receptor adaptor protein 1 [Source:VGNC Symbol;Acc:VGNC:30830]	503.902	-0.793343	0.255694	-3.1027	0.00191763	0.033694
ENSBTAG00000001080	SPAG17	sperm associated antigen 17 [Source:VGNC Symbol;Acc:VGNC:35165]	641.364	5.03881	0.738831	6.81998	9.11e-12	2.53e-09
ENSBTAG00000001135	C3H1orf194	chromosome 3 C1orf194 homolog [Source:VGNC Symbol;Acc:VGNC:54906]	387.365	2.14964	0.660255	3.25578	0.00113082	0.0225277
ENSBTAG00000001136	ELAPOR1	endosome-lysosome associated apoptosis and autophagy regulator 1 [Source:VGNC Symbol;Acc:VGNC:30567]	1084.24	4.11053	0.806923	5.09408	3.5e-07	2.7e-05
ENSBTAG00000001141	ADAM17	ADAM metallopeptidase domain 17 [Source:VGNC Symbol;Acc:VGNC:25607]	1184.93	-1.03038	0.296725	-3.4725	0.000515628	0.0120199
ENSBTAG00000001176	LRRN1	leucine rich repeat neuronal 1 [Source:VGNC Symbol;Acc:VGNC:31039]	3415.1	-3.26889	0.691366	-4.72816	2.27e-06	0.000133266
ENSBTAG00000001193	UNC93B1	unc-93 homolog B1, TLR signaling regulator [Source:VGNC Symbol;Acc:VGNC:49587]	910.979	-0.912454	0.265878	-3.43185	0.000599474	0.0135883
ENSBTAG00000001209	PHLDB2	pleckstrin homology like domain family B member 2 [Source:VGNC Symbol;Acc:VGNC:32838]	1790.08	0.845457	0.28169	3.00138	0.00268763	0.0440859
ENSBTAG00000001221	NKX3-1	NK3 homeobox 1 [Source:VGNC Symbol;Acc:VGNC:32105]	39.7109	3.50547	0.76826	4.56287	5.05e-06	0.000267994
ENSBTAG00000001242	ADRB1	adrenoceptor beta 1 [Source:VGNC Symbol;Acc:VGNC:50130]	62.6079	-1.80727	0.609181	-2.96673	0.0030099	0.04805
ENSBTAG00000001282	RALGAPA1	Ral GTPase activating protein catalytic subunit alpha 1 [Source:VGNC Symbol;Acc:VGNC:33701]	3127.95	-0.850376	0.212212	-4.0072	6.14e-05	0.0021051
ENSBTAG00000001286	ELMO3	engulfment and cell motility 3 [Source:VGNC Symbol;Acc:VGNC:28440]	3095.4	1.88496	0.390407	4.8282	1.38e-06	8.73e-05
ENSBTAG00000001303	HSPB8	heat shock protein family B (small) member 8 [Source:VGNC Symbol;Acc:VGNC:53907]	5758.31	2.92457	0.790374	3.70023	0.000215406	0.00616933
ENSBTAG00000001368	LGALS3BP	galectin 3 binding protein [Source:VGNC Symbol;Acc:VGNC:30853]	10675.1	-1.11571	0.270756	-4.12074	3.78e-05	0.0014118
ENSBTAG00000001374	METTL27	methyltransferase like 27 [Source:VGNC Symbol;Acc:VGNC:31411]	2023.66	1.48203	0.491616	3.01461	0.00257308	0.0426534
ENSBTAG00000001392	RDH16	retinol dehydrogenase 16 (all-trans) [Source:NCBI gene (formerly Entrezgene);Acc:519940]	1740.72	5.23918	0.993555	5.27316	1.34e-07	1.16e-05
ENSBTAG00000001396	ADAMTS7	ADAM metallopeptidase with thrombospondin type 1 motif 7 [Source:VGNC Symbol;Acc:VGNC:57155]	154.576	-1.51846	0.442873	-3.42866	0.000606562	0.013695
ENSBTAG00000001446	ABRACL	ABRA C-terminal like [Source:VGNC Symbol;Acc:VGNC:25513]	1569.25	1.22049	0.351825	3.46902	0.000522355	0.0120908
ENSBTAG00000001455	HOXA7	homeobox A7 [Source:VGNC Symbol;Acc:VGNC:29915]	348.174	2.12092	0.526823	4.02588	5.68e-05	0.00197669
ENSBTAG00000001507	CLCN5	chloride voltage-gated channel 5 [Source:VGNC Symbol;Acc:VGNC:27399]	74.0013	-1.68125	0.519577	-3.23581	0.00121299	0.023863
ENSBTAG00000001517	KRT18	keratin 18 [Source:VGNC Symbol;Acc:VGNC:30719]	8238.7	3.63862	0.489959	7.42638	1.12e-13	6.11e-11
ENSBTAG00000001545	SLC34A2	solute carrier family 34 member 2 [Source:VGNC Symbol;Acc:VGNC:34818]	3130.2	2.94225	0.722755	4.07088	4.68e-05	0.001693
ENSBTAG00000001546	MGAT1	alpha-1,3-mannosyl-glycoprotein 2-beta-N-acetylglucosaminyltransferase [Source:VGNC Symbol;Acc:VGNC:54623]	4282.53	-0.542051	0.166788	-3.24993	0.00115434	0.0229344
ENSBTAG00000001565	MESD	mesoderm development LRP chaperone [Source:VGNC Symbol;Acc:VGNC:31392]	11767.5	-0.844713	0.182247	-4.635	3.57e-06	0.000196568
ENSBTAG00000001572	NSUN7	NOP2/Sun RNA methyltransferase family member 7 [Source:VGNC Symbol;Acc:VGNC:32288]	350.03	2.41419	0.377735	6.39124	1.65e-10	3.38e-08
ENSBTAG00000001578	ADPGK	ADP dependent glucokinase [Source:VGNC Symbol;Acc:VGNC:25689]	1594.94	-0.678821	0.170088	-3.991	6.58e-05	0.00223093
ENSBTAG00000001580	CLGN	calmegin [Source:VGNC Symbol;Acc:VGNC:27437]	27.3272	3.88988	1.1303	3.44145	0.000578609	0.01317
ENSBTAG00000001582	AKR1B10	aldo-keto reductase family 1 member B10 [Source:NCBI gene (formerly Entrezgene);Acc:525193]	4.38486	3.3878	1.14807	2.95086	0.00316894	0.0498615
ENSBTAG00000001598	MAP7	microtubule associated protein 7 [Source:VGNC Symbol;Acc:VGNC:31210]	4097.17	1.28468	0.416404	3.08517	0.00203438	0.035292
ENSBTAG00000001675	ITPKA	inositol-trisphosphate 3-kinase A [Source:VGNC Symbol;Acc:VGNC:30344]	298.71	3.01632	0.811035	3.7191	0.000199936	0.00584202
ENSBTAG00000001710	CMTM8	CKLF like MARVEL transmembrane domain containing 8 [Source:VGNC Symbol;Acc:VGNC:27488]	692.78	1.15052	0.31592	3.64181	0.000270727	0.00728345
ENSBTAG00000001735	ADAM11	ADAM metallopeptidase domain 11 [Source:VGNC Symbol;Acc:VGNC:55768]	26.3025	2.99379	0.863721	3.46616	0.000527955	0.0122032
ENSBTAG00000001772	PDCL2	phosducin like 2 [Source:VGNC Symbol;Acc:VGNC:32666]	118.916	5.77856	1.10329	5.23757	1.63e-07	1.38e-05
ENSBTAG00000001774	SPRY2	sprouty RTK signaling antagonist 2 [Source:VGNC Symbol;Acc:VGNC:35242]	755.331	1.33814	0.397132	3.36949	0.000753065	0.0164124
ENSBTAG00000001815	ARHGEF5	Rho guanine nucleotide exchange factor 5 [Source:VGNC Symbol;Acc:VGNC:26119]	1085.48	0.842655	0.267221	3.1534	0.0016138	0.0294848
ENSBTAG00000001830	LRRC46	leucine rich repeat containing 46 [Source:VGNC Symbol;Acc:VGNC:52801]	546.618	1.87851	0.535373	3.50879	0.000450145	0.0108478
ENSBTAG00000001865	SGCG	sarcoglycan gamma [Source:VGNC Symbol;Acc:VGNC:34539]	466.572	-3.32907	0.988328	-3.36839	0.000756091	0.0164565
ENSBTAG00000001881	SLC10A1	solute carrier family 10 member 1 [Source:VGNC Symbol;Acc:VGNC:34659]	62.0833	1.85643	0.461092	4.02616	5.67e-05	0.00197669
ENSBTAG00000001969	CCDC39	coiled-coil domain containing 39 [Source:VGNC Symbol;Acc:VGNC:50106]	678.461	1.55814	0.507545	3.06994	0.00214099	0.0367434
ENSBTAG00000002011	KIAA0895	KIAA0895 [Source:VGNC Symbol;Acc:VGNC:30557]	9.37153	6.0015	1.53608	3.90701	9.34e-05	0.00306704
ENSBTAG00000002025	AMIGO2	adhesion molecule with Ig like domain 2 [Source:VGNC Symbol;Acc:VGNC:25866]	3694.2	1.68415	0.510952	3.29611	0.000980342	0.0200603
ENSBTAG00000002029	IGSF5	immunoglobulin superfamily member 5 [Source:VGNC Symbol;Acc:VGNC:50201]	2991.65	3.93092	0.435157	9.03335	1.66e-19	5.46e-16
ENSBTAG00000002037	ATXN7L1	ataxin 7 like 1 [Source:VGNC Symbol;Acc:VGNC:26343]	841.437	0.566829	0.186987	3.03139	0.0024343	0.0406402
ENSBTAG00000002065	TFAP2C	transcription factor AP-2 gamma [Source:VGNC Symbol;Acc:VGNC:35778]	366.986	-3.80168	0.788322	-4.82249	1.42e-06	8.91e-05
ENSBTAG00000002070	KLC3	kinesin light chain 3 [Source:VGNC Symbol;Acc:VGNC:30624]	46.351	2.71665	0.805493	3.37265	0.000744473	0.0163248
ENSBTAG00000002097	TMC5	transmembrane channel like 5 [Source:VGNC Symbol;Acc:VGNC:35921]	312.763	3.52171	0.967641	3.63949	0.000273183	0.0073255
ENSBTAG00000002129	KLF5	Kruppel like factor 5 [Source:VGNC Symbol;Acc:VGNC:30631]	3817.93	1.82587	0.381341	4.78803	1.68e-06	0.000103136
ENSBTAG00000002135	CD69	CD69 molecule [Source:VGNC Symbol;Acc:VGNC:27043]	245052	0.994627	0.26333	3.77712	0.000158654	0.00483055
ENSBTAG00000002192	VXN	vexin [Source:VGNC Symbol;Acc:VGNC:52627]	237.975	2.93423	0.601596	4.87742	1.07e-06	7.17e-05
ENSBTAG00000002227	LRIG3	leucine rich repeats and immunoglobulin like domains 3 [Source:VGNC Symbol;Acc:VGNC:30984]	486.809	1.37996	0.353875	3.89958	9.64e-05	0.00313136
ENSBTAG00000002266	NPL	N-acetylneuraminate pyruvate lyase [Source:VGNC Symbol;Acc:VGNC:32205]	3409.98	3.54354	0.874076	4.05404	5.03e-05	0.0017882
ENSBTAG00000002299	SEL1L3	SEL1L family member 3 [Source:VGNC Symbol;Acc:VGNC:50139]	2747.32	3.87527	0.43535	8.9015	5.51e-19	1.51e-15
ENSBTAG00000002311	REEP6	receptor accessory protein 6 [Source:VGNC Symbol;Acc:VGNC:33856]	251.368	0.855816	0.272795	3.13721	0.00170562	0.0307255
ENSBTAG00000002313	ITPR2	inositol 1,4,5-trisphosphate receptor type 2 [Source:VGNC Symbol;Acc:VGNC:30347]	5517.27	1.52767	0.297607	5.1332	2.85e-07	2.24e-05
ENSBTAG00000002315	RNF34	ring finger protein 34 [Source:VGNC Symbol;Acc:VGNC:34063]	1361.05	-0.672967	0.218327	-3.08238	0.00205352	0.0354741
ENSBTAG00000002356	RBM47	RNA binding motif protein 47 [Source:VGNC Symbol;Acc:VGNC:33804]	1950.85	2.75592	0.445662	6.18388	6.25e-10	1.09e-07
ENSBTAG00000002408	FHAD1	forkhead associated phosphopeptide binding domain 1 [Source:VGNC Symbol;Acc:VGNC:28996]	919.849	1.81212	0.46374	3.90762	9.32e-05	0.00306546
ENSBTAG00000002425	SCN9A	sodium voltage-gated channel alpha subunit 9 [Source:VGNC Symbol;Acc:VGNC:34355]	36.1268	-3.3925	1.12809	-3.00729	0.00263586	0.0433873
ENSBTAG00000002489		chromosome 3 open reading frame, human C1orf88-like [Source:NCBI gene (formerly Entrezgene);Acc:617486]	28.6619	4.02923	1.22263	3.29554	0.000982323	0.0200758
ENSBTAG00000002515	TNNI3	dynein axonemal assembly factor 3 [Source:NCBI gene (formerly Entrezgene);Acc:104968460]	166.577	2.91526	0.705654	4.13129	3.61e-05	0.00135782
ENSBTAG00000002522	SYT5	synaptotagmin 5 [Source:VGNC Symbol;Acc:VGNC:35544]	406.31	1.39527	0.392578	3.55411	0.000379256	0.00956693
ENSBTAG00000002539	TRIOBP	TRIO and F-actin binding protein [Source:VGNC Symbol;Acc:VGNC:36357]	3956.31	-1.23126	0.304904	-4.0382	5.39e-05	0.00189285
ENSBTAG00000002580	MYH14	myosin heavy chain 14 [Source:VGNC Symbol;Acc:VGNC:31796]	531.981	2.45556	0.451936	5.43342	5.53e-08	5.5e-06
ENSBTAG00000002586	TCF12	transcription factor 12 [Source:VGNC Symbol;Acc:VGNC:35686]	10256.5	-1.77929	0.315402	-5.64132	1.69e-08	1.99e-06
ENSBTAG00000002593	GDAP1L1	ganglioside induced differentiation associated protein 1 like 1 [Source:VGNC Symbol;Acc:VGNC:29296]	5.48305	3.8936	1.2249	3.17871	0.00147932	0.027619
ENSBTAG00000002605		tripartite motif containing 16 [Source:NCBI gene (formerly Entrezgene);Acc:100848152]	162.554	-1.0622	0.35573	-2.98597	0.00282682	0.0458861
ENSBTAG00000002606	LGR4	leucine rich repeat containing G protein-coupled receptor 4 [Source:VGNC Symbol;Acc:VGNC:30861]	1949.06	2.40023	0.494068	4.85809	1.19e-06	7.75e-05
ENSBTAG00000002633	SEPTIN9	septin 9 [Source:VGNC Symbol;Acc:VGNC:34459]	1074.63	-0.823739	0.238951	-3.44731	0.000566191	0.0129412
ENSBTAG00000002651	PKP2	plakophilin 2 [Source:VGNC Symbol;Acc:VGNC:32950]	651.995	2.7719	0.455858	6.08063	1.2e-09	1.89e-07
ENSBTAG00000002669	RASSF4	Ras association domain family member 4 [Source:VGNC Symbol;Acc:VGNC:33760]	1271.49	2.46792	0.45955	5.37029	7.86e-08	7.43e-06
ENSBTAG00000002688	ATP1B1	ATPase Na+/K+ transporting subunit beta 1 [Source:VGNC Symbol;Acc:VGNC:26285]	14309.2	1.54921	0.443027	3.49687	0.000470746	0.0112288
ENSBTAG00000002702	TSPAN32	tetraspanin 32 [Source:VGNC Symbol;Acc:VGNC:54507]	33.1813	-2.18187	0.655153	-3.33031	0.000867483	0.0183221
ENSBTAG00000002858	ACBD7	acyl-CoA binding domain containing 7 [Source:VGNC Symbol;Acc:VGNC:25533]	112.532	1.4946	0.486974	3.06915	0.00214668	0.0367737
ENSBTAG00000002880	SORBS1	sorbin and SH3 domain containing 1 [Source:VGNC Symbol;Acc:VGNC:55972]	1055.1	2.13413	0.49254	4.33291	1.47e-05	0.000658008
ENSBTAG00000002935	TMEM248	transmembrane protein 248 [Source:VGNC Symbol;Acc:VGNC:36057]	2737.34	-0.954935	0.156867	-6.08755	1.15e-09	1.86e-07
ENSBTAG00000002981	PIMREG	PICALM interacting mitotic regulator [Source:VGNC Symbol;Acc:VGNC:32902]	37.2701	-9.07027	2.66774	-3.39999	0.000673892	0.0150057
ENSBTAG00000002982	PITPNM3	PITPNM family member 3 [Source:VGNC Symbol;Acc:VGNC:52807]	19.2343	3.36418	1.05008	3.20373	0.0013566	0.0257973
ENSBTAG00000002985	KCNMB1	potassium calcium-activated channel subfamily M regulatory beta subunit 1 [Source:VGNC Symbol;Acc:VGNC:30480]	1346.34	2.93292	0.51717	5.6711	1.42e-08	1.75e-06
ENSBTAG00000002998	MELTF	melanotransferrin [Source:VGNC Symbol;Acc:VGNC:31383]	32.7541	-3.82745	1.20632	-3.17284	0.00150954	0.0281192
ENSBTAG00000002999	ANAPC15	anaphase promoting complex subunit 15 [Source:VGNC Symbol;Acc:VGNC:25882]	1173.32	0.939665	0.281723	3.33543	0.000851688	0.0180582
ENSBTAG00000003006			1633.35	4.35848	0.716458	6.08337	1.18e-09	1.89e-07
ENSBTAG00000003038	TAP2	transporter 2, ATP binding cassette subfamily B member [Source:NCBI gene (formerly Entrezgene);Acc:281586]	2002.89	-0.760547	0.230289	-3.30258	0.000958002	0.0198257
ENSBTAG00000003076	NT5DC1	5'-nucleotidase domain containing 1 [Source:VGNC Symbol;Acc:VGNC:32294]	626.961	1.72004	0.370745	4.63941	3.49e-06	0.000193065
ENSBTAG00000003089	RHPN2	rhophilin Rho GTPase binding protein 2 [Source:VGNC Symbol;Acc:VGNC:52240]	3367.25	2.76479	0.374897	7.37479	1.65e-13	8.71e-11
ENSBTAG00000003100	SMTN	smoothelin [Source:VGNC Symbol;Acc:VGNC:35036]	2236.2	3.60937	0.732187	4.92958	8.24e-07	5.73e-05
ENSBTAG00000003147	JAK1	Janus kinase 1 [Source:VGNC Symbol;Acc:VGNC:30364]	11607.9	-0.494772	0.149591	-3.3075	0.000941329	0.0195794
ENSBTAG00000003152	IFI27	putative ISG12(a) protein [Source:NCBI gene (formerly Entrezgene);Acc:507138]	14523.4	-2.64926	0.658118	-4.02551	5.69e-05	0.00197669
ENSBTAG00000003240	C8H9orf152	chromosome 8 C9orf152 homolog [Source:VGNC Symbol;Acc:VGNC:52739]	417.018	3.69611	0.532469	6.94146	3.88e-12	1.22e-09
ENSBTAG00000003276	PRKCH	protein kinase C eta [Source:VGNC Symbol;Acc:VGNC:33332]	1016.93	-0.785947	0.210972	-3.72536	0.000195037	0.00573612
ENSBTAG00000003325	SNRK	SNF related kinase [Source:VGNC Symbol;Acc:VGNC:50156]	581.573	-0.888199	0.24824	-3.57799	0.000346249	0.00891567
ENSBTAG00000003336	TPD52L1	TPD52 like 1 [Source:VGNC Symbol;Acc:VGNC:36245]	1988.64	5.55211	0.644353	8.61657	6.9e-18	1.26e-14
ENSBTAG00000003366	DDX58	DExD/H-box helicase 58 [Source:VGNC Symbol;Acc:VGNC:27979]	1779.18	-1.10359	0.247275	-4.46303	8.08e-06	0.000400993
ENSBTAG00000003397	CTBP2	C-terminal binding protein 2 [Source:VGNC Symbol;Acc:VGNC:55942]	4854.83	1.00596	0.246261	4.08492	4.41e-05	0.00161515
ENSBTAG00000003398	KCNG1	potassium voltage-gated channel modifier subfamily G member 1 [Source:VGNC Symbol;Acc:VGNC:30442]	76.4451	10.1467	2.34783	4.32173	1.55e-05	0.000686653
ENSBTAG00000003403	PADI2	peptidyl arginine deiminase 2 [Source:VGNC Symbol;Acc:VGNC:32546]	37.8633	-3.42516	1.06201	-3.22516	0.00125901	0.0245972
ENSBTAG00000003444	SYDE2	synapse defective Rho GTPase homolog 2 [Source:VGNC Symbol;Acc:VGNC:35511]	358.024	2.75794	0.526249	5.24075	1.6e-07	1.37e-05
ENSBTAG00000003455	ANKRD6	ankyrin repeat domain 6 [Source:VGNC Symbol;Acc:VGNC:53781]	1137.86	1.34857	0.354994	3.79886	0.000145361	0.0044621
ENSBTAG00000003458	CDCA7	cell division cycle associated 7 [Source:VGNC Symbol;Acc:VGNC:27086]	5471.46	2.33752	0.610674	3.82777	0.00012931	0.00406533
ENSBTAG00000003495	KDM7A	lysine demethylase 7A [Source:VGNC Symbol;Acc:VGNC:30533]	588.919	0.703121	0.224181	3.1364	0.00171033	0.0307429
ENSBTAG00000003499	ENPP4	ectonucleotide pyrophosphatase/phosphodiesterase 4 [Source:VGNC Symbol;Acc:VGNC:49551]	7559.71	2.30541	0.564263	4.0857	4.39e-05	0.00161338
ENSBTAG00000003506	STEAP2	STEAP2 metalloreductase [Source:VGNC Symbol;Acc:VGNC:35379]	1994.25	-1.98089	0.54092	-3.66207	0.000250188	0.00686214
ENSBTAG00000003511	SLAIN1	SLAIN motif family member 1 [Source:VGNC Symbol;Acc:VGNC:56645]	227.174	2.42598	0.628461	3.86019	0.000113299	0.00362447
ENSBTAG00000003528			2.61502	-5.45984	1.81328	-3.01103	0.00260361	0.0429858
ENSBTAG00000003532	TLE4	TLE family member 4, transcriptional corepressor [Source:VGNC Symbol;Acc:VGNC:35892]	469.049	-0.98803	0.298102	-3.31441	0.000918376	0.0191713
ENSBTAG00000003539	ROPN1L	rhophilin associated tail protein 1 like [Source:VGNC Symbol;Acc:VGNC:34086]	1175.15	3.64333	0.562276	6.47961	9.2e-11	2.13e-08
ENSBTAG00000003544	S1PR5	sphingosine-1-phosphate receptor 5 [Source:VGNC Symbol;Acc:VGNC:34256]	72.9687	-1.96427	0.547733	-3.58618	0.000335556	0.00868582
ENSBTAG00000003594	RIBC2	RIB43A domain with coiled-coils 2 [Source:VGNC Symbol;Acc:VGNC:33958]	862.062	4.99373	0.718188	6.95323	3.57e-12	1.15e-09
ENSBTAG00000003595	FAM216B	family with sequence similarity 216 member B [Source:VGNC Symbol;Acc:VGNC:28796]	934.552	2.16041	0.463844	4.65762	3.2e-06	0.000177351
ENSBTAG00000003634	CISD1	CDGSH iron sulfur domain 1 [Source:VGNC Symbol;Acc:VGNC:27371]	1846.25	0.836143	0.283264	2.95181	0.00315914	0.049755
ENSBTAG00000003682	DNAJB13	DnaJ heat shock protein family (Hsp40) member B13 [Source:VGNC Symbol;Acc:VGNC:54630]	266.728	3.58933	0.84823	4.23155	2.32e-05	0.000957823
ENSBTAG00000003696	BICDL1	BICD family like cargo adaptor 1 [Source:VGNC Symbol;Acc:VGNC:56814]	209.925	1.81759	0.326158	5.57273	2.51e-08	2.8e-06
ENSBTAG00000003700	SLC5A10	solute carrier family 5 member 10 [Source:VGNC Symbol;Acc:VGNC:34903]	40.4354	3.92646	0.840404	4.67211	2.98e-06	0.000168125
ENSBTAG00000003763	MYO5C	myosin VC [Source:VGNC Symbol;Acc:VGNC:31828]	1862.55	0.893601	0.271033	3.29702	0.000977152	0.0200451
ENSBTAG00000003807	CNOT9	CCR4-NOT transcription complex subunit 9 [Source:VGNC Symbol;Acc:VGNC:27524]	1653.32	-0.345042	0.112781	-3.0594	0.00221779	0.0377163
ENSBTAG00000003808	HDAC9	histone deacetylase 9 [Source:VGNC Symbol;Acc:VGNC:50614]	293.218	2.02361	0.57165	3.53994	0.000400222	0.00996669
ENSBTAG00000003818	PGC	progastricsin [Source:VGNC Symbol;Acc:VGNC:32785]	62.7257	6.7482	1.27262	5.30259	1.14e-07	1.02e-05
ENSBTAG00000003827	RIMS2	regulating synaptic membrane exocytosis 2 [Source:VGNC Symbol;Acc:VGNC:33972]	6.93835	5.62205	1.77644	3.16478	0.001552	0.02865
ENSBTAG00000003829	HPN	hepsin [Source:VGNC Symbol;Acc:VGNC:29942]	349.743	3.02007	0.699397	4.3181	1.57e-05	0.000692421
ENSBTAG00000003857	SUSD6	sushi domain containing 6 [Source:VGNC Symbol;Acc:VGNC:35490]	189.619	-1.2885	0.432822	-2.97698	0.00291103	0.0469282
ENSBTAG00000003871	CYP2B6	cytochrome P450 subfamily 2B [Source:NCBI gene (formerly Entrezgene);Acc:504769]	218.225	1.82238	0.559313	3.25824	0.00112106	0.022409
ENSBTAG00000003923	GPBAR1	G protein-coupled bile acid receptor 1 [Source:VGNC Symbol;Acc:VGNC:29521]	104.832	-2.7724	0.9344	-2.96704	0.00300686	0.0480483
ENSBTAG00000003944	CATIP	ciliogenesis associated TTC17 interacting protein [Source:VGNC Symbol;Acc:VGNC:26793]	202.621	1.88551	0.452902	4.16317	3.14e-05	0.00121482
ENSBTAG00000003956	SGCA	sarcoglycan alpha [Source:VGNC Symbol;Acc:VGNC:34535]	82.5899	2.08417	0.614919	3.38934	0.000700599	0.0154953
ENSBTAG00000004023	ELAPOR2	endosome-lysosome associated apoptosis and autophagy regulator family member 2 [Source:VGNC Symbol;Acc:VGNC:30568]	44.9544	-2.98653	0.688673	-4.33665	1.45e-05	0.000648694
ENSBTAG00000004078	KCNH2	potassium voltage-gated channel subfamily H member 2 [Source:VGNC Symbol;Acc:VGNC:96697]	63.8121	2.96563	0.944724	3.13915	0.00169439	0.0305719
ENSBTAG00000004086	SPINT1	serine peptidase inhibitor, Kunitz type 1 [Source:VGNC Symbol;Acc:VGNC:35221]	1908.53	2.00195	0.402326	4.97595	6.49e-07	4.63e-05
ENSBTAG00000004129	CCL11	chemokine (C-C motif) ligand 11 [Source:NCBI gene (formerly Entrezgene);Acc:404072]	223.041	4.57107	1.066	4.28808	1.8e-05	0.000764261
ENSBTAG00000004167	TTC29	tetratricopeptide repeat domain 29 [Source:VGNC Symbol;Acc:VGNC:36468]	121.721	4.91422	1.11881	4.39237	1.12e-05	0.000521263
ENSBTAG00000004192	LRRC43	leucine rich repeat containing 43 [Source:VGNC Symbol;Acc:VGNC:52800]	134.575	3.69241	1.1001	3.35644	0.000789528	0.0170118
ENSBTAG00000004197	B3GNT4	UDP-GlcNAc:betaGal beta-1,3-N-acetylglucosaminyltransferase 4 [Source:VGNC Symbol;Acc:VGNC:26380]	191.963	6.16984	1.12131	5.50236	3.75e-08	3.97e-06
ENSBTAG00000004275	DKK3	dickkopf WNT signaling pathway inhibitor 3 [Source:VGNC Symbol;Acc:VGNC:28081]	3282.62	-2.80557	0.675786	-4.15156	3.3e-05	0.00125735
ENSBTAG00000004296	MORN5	MORN repeat containing 5 [Source:VGNC Symbol;Acc:VGNC:31562]	281.016	1.94991	0.661248	2.94883	0.00318977	0.0499497
ENSBTAG00000004334	NCSTN	nicastrin [Source:VGNC Symbol;Acc:VGNC:31929]	7259.06	-0.818749	0.250759	-3.26509	0.00109431	0.0219276
ENSBTAG00000004375	ESRP2	epithelial splicing regulatory protein 2 [Source:VGNC Symbol;Acc:VGNC:28607]	292.054	3.23371	0.558313	5.79193	6.96e-09	9.14e-07
ENSBTAG00000004377	PHLDB3	pleckstrin homology like domain family B member 3 [Source:VGNC Symbol;Acc:VGNC:32839]	531.664	-1.84599	0.568294	-3.24831	0.00116094	0.0230142
ENSBTAG00000004458	MORN3	MORN repeat containing 3 [Source:VGNC Symbol;Acc:VGNC:31560]	105.602	2.77053	0.723105	3.83143	0.000127399	0.00402067
ENSBTAG00000004498	ESR2	estrogen receptor 2 [Source:VGNC Symbol;Acc:VGNC:28605]	686.198	4.18244	0.776038	5.38948	7.07e-08	6.9e-06
ENSBTAG00000004518	GRHL2	grainyhead like transcription factor 2 [Source:VGNC Symbol;Acc:VGNC:29635]	555.356	3.48371	0.657681	5.29697	1.18e-07	1.05e-05
ENSBTAG00000004554	CAPZB	capping actin protein of muscle Z-line subunit beta [Source:VGNC Symbol;Acc:VGNC:26759]	9261.64	-0.644109	0.198815	-3.23973	0.00119641	0.0236558
ENSBTAG00000004555	LRP2	LDL receptor related protein 2 [Source:VGNC Symbol;Acc:VGNC:30990]	24006.2	4.00474	0.865039	4.62955	3.66e-06	0.000201133
ENSBTAG00000004676	TMEM184A	transmembrane protein 184A [Source:VGNC Symbol;Acc:VGNC:36009]	187.951	2.77961	0.50211	5.53587	3.1e-08	3.37e-06
ENSBTAG00000004693	CCDC60	coiled-coil domain containing 60 [Source:VGNC Symbol;Acc:VGNC:26905]	194.906	5.47229	1.02812	5.32264	1.02e-07	9.32e-06
ENSBTAG00000004705	ILDR1	immunoglobulin like domain containing receptor 1 [Source:VGNC Symbol;Acc:VGNC:30173]	585.072	3.87203	0.413613	9.36147	7.86e-21	3.23e-17
ENSBTAG00000004710	HNF1B	HNF1 homeobox B [Source:VGNC Symbol;Acc:VGNC:29890]	1127.25	2.46481	0.580524	4.24583	2.18e-05	0.000904817
ENSBTAG00000004720	SULF1	sulfatase 1 [Source:VGNC Symbol;Acc:VGNC:53880]	5849.98	-1.92541	0.552649	-3.48396	0.00049405	0.0116492
ENSBTAG00000004739	SLC18A2	solute carrier family 18 member A2 [Source:VGNC Symbol;Acc:VGNC:34706]	2796.93	3.08097	0.485959	6.33998	2.3e-10	4.39e-08
ENSBTAG00000004754	DSCAM	DS cell adhesion molecule [Source:VGNC Symbol;Acc:VGNC:28215]	53.9892	5.43793	1.26461	4.3001	1.71e-05	0.00073344
ENSBTAG00000004796	GRP	gastrin releasing peptide [Source:VGNC Symbol;Acc:VGNC:29664]	251405	2.41019	0.600849	4.01131	6.04e-05	0.00207742
ENSBTAG00000004860	SLC27A6	solute carrier family 27 member 6 [Source:VGNC Symbol;Acc:VGNC:34790]	4362.77	4.41288	1.07852	4.09159	4.28e-05	0.00157643
ENSBTAG00000004863	RIC3	RIC3 acetylcholine receptor chaperone [Source:VGNC Symbol;Acc:VGNC:33960]	321.548	1.18824	0.357445	3.32426	0.000886529	0.0186285
ENSBTAG00000004869	CXADR	CXADR Ig-like cell adhesion molecule [Source:VGNC Symbol;Acc:VGNC:53521]	4823.13	2.65727	0.372692	7.12995	1e-12	3.62e-10
ENSBTAG00000004907	MINK1	misshapen like kinase 1 [Source:VGNC Symbol;Acc:VGNC:31479]	920.286	-0.665569	0.214804	-3.09849	0.00194509	0.03414
ENSBTAG00000004948	LRATD1	LRAT domain containing 1 [Source:VGNC Symbol;Acc:VGNC:28840]	3320.49	4.3767	0.799867	5.47178	4.46e-08	4.66e-06
ENSBTAG00000004953	ELK4	ETS transcription factor ELK4 [Source:VGNC Symbol;Acc:VGNC:28434]	163.064	-1.04636	0.298264	-3.50818	0.000451179	0.0108567
ENSBTAG00000005063	THEM6	thioesterase superfamily member 6 [Source:VGNC Symbol;Acc:VGNC:35834]	55.4477	1.29565	0.411336	3.14985	0.00163355	0.0297869
ENSBTAG00000005108	SLIT2	slit guidance ligand 2 [Source:VGNC Symbol;Acc:VGNC:34960]	385.395	2.11348	0.55637	3.79869	0.000145465	0.0044621
ENSBTAG00000005115	SLC31A2	solute carrier family 31 member 2 [Source:VGNC Symbol;Acc:VGNC:34814]	8715.63	1.68643	0.419042	4.02449	5.71e-05	0.00198106
ENSBTAG00000005154	APCDD1	APC down-regulated 1 [Source:VGNC Symbol;Acc:VGNC:26007]	870.236	-2.33859	0.600961	-3.89142	9.97e-05	0.00321956
ENSBTAG00000005162	STX19	syntaxin 19 [Source:VGNC Symbol;Acc:VGNC:35435]	1095.64	3.93581	0.504377	7.80331	6.03e-15	5.21e-12
ENSBTAG00000005301	KLHL32	kelch like family member 32 [Source:VGNC Symbol;Acc:VGNC:53796]	203.398	2.05658	0.551899	3.72638	0.000194248	0.00572317
ENSBTAG00000005321	CADPS	calcium dependent secretion activator [Source:VGNC Symbol;Acc:VGNC:26698]	99.6992	8.9618	2.85431	3.13974	0.00169096	0.0305621
ENSBTAG00000005327	SUSD5	sushi domain containing 5 [Source:VGNC Symbol;Acc:VGNC:58418]	226.886	-2.44405	0.819602	-2.982	0.00286376	0.0463483
ENSBTAG00000005353	DES	desmin [Source:VGNC Symbol;Acc:VGNC:28013]	3876.19	3.23251	0.725184	4.4575	8.29e-06	0.000409884
ENSBTAG00000005355	BAG2	BAG cochaperone 2 [Source:VGNC Symbol;Acc:VGNC:26406]	2761.56	2.82424	0.492429	5.73533	9.73e-09	1.24e-06
ENSBTAG00000005373	TPM1	tropomyosin 1 [Source:NCBI gene (formerly Entrezgene);Acc:281544]	11685.2	2.6806	0.569706	4.70524	2.54e-06	0.000145502
ENSBTAG00000005456	TTK	TTK protein kinase [Source:VGNC Symbol;Acc:VGNC:36487]	26.3419	-4.22807	1.34061	-3.15385	0.00161134	0.0294802
ENSBTAG00000005525	LHX6	LIM homeobox 6 [Source:VGNC Symbol;Acc:VGNC:30876]	12.5258	-2.35083	0.784831	-2.99533	0.00274145	0.0447662
ENSBTAG00000005546	HOXB7	homeobox B7 [Source:VGNC Symbol;Acc:VGNC:29921]	1411.7	0.886054	0.256026	3.4608	0.00053858	0.012379
ENSBTAG00000005568	FRMPD2	FERM and PDZ domain containing 2 [Source:VGNC Symbol;Acc:VGNC:50131]	65.3742	4.95749	1.40509	3.52823	0.000418347	0.010247
ENSBTAG00000005596	IGFBP2	insulin like growth factor binding protein 2 [Source:VGNC Symbol;Acc:VGNC:30084]	1144.38	-4.35438	0.966862	-4.50362	6.68e-06	0.000340476
ENSBTAG00000005630	VWA7	von Willebrand factor A domain containing 7 [Source:VGNC Symbol;Acc:VGNC:36855]	193.042	4.65239	1.09078	4.26521	2e-05	0.000838221
ENSBTAG00000005635	TTC39C	tetratricopeptide repeat domain 39C [Source:VGNC Symbol;Acc:VGNC:36477]	614.261	1.24685	0.377699	3.30117	0.000962837	0.0198257
ENSBTAG00000005665	CRK	CRK proto-oncogene, adaptor protein [Source:VGNC Symbol;Acc:VGNC:27716]	3962.53	-0.505266	0.164099	-3.07903	0.00207673	0.035762
ENSBTAG00000005675	SLC44A4	solute carrier family 44 member 4 [Source:VGNC Symbol;Acc:VGNC:34878]	11590.3	1.47016	0.464092	3.16783	0.00153583	0.0285118
ENSBTAG00000005711	NSG1	neuronal vesicle trafficking associated 1 [Source:VGNC Symbol;Acc:VGNC:32276]	539.981	1.81335	0.598103	3.03184	0.00243071	0.0406402
ENSBTAG00000005712	STX18	syntaxin 18 [Source:VGNC Symbol;Acc:VGNC:35434]	3388.21	0.702096	0.22626	3.10305	0.00191536	0.0336903
ENSBTAG00000005717	GJB5	gap junction protein beta 5 [Source:VGNC Symbol;Acc:VGNC:29380]	2944.43	4.57684	0.858845	5.32906	9.87e-08	9.1e-06
ENSBTAG00000005719	GJB4	gap junction protein beta 4 [Source:VGNC Symbol;Acc:VGNC:29379]	228.272	4.40431	1.13118	3.89357	9.88e-05	0.00319745
ENSBTAG00000005754	PPM1K	protein phosphatase, Mg2+/Mn2+ dependent 1K [Source:VGNC Symbol;Acc:VGNC:33215]	2635.6	2.10113	0.391681	5.36439	8.12e-08	7.62e-06
ENSBTAG00000005910	LEPR	leptin receptor [Source:VGNC Symbol;Acc:VGNC:30843]	443.451	-2.18845	0.505204	-4.33182	1.48e-05	0.000659471
ENSBTAG00000005937	TTLL9	tubulin tyrosine ligase like 9 [Source:VGNC Symbol;Acc:VGNC:36496]	522.498	2.20544	0.527666	4.1796	2.92e-05	0.00115818
ENSBTAG00000005963	MAT1A	methionine adenosyltransferase 1A [Source:VGNC Symbol;Acc:VGNC:31261]	193.267	5.64166	1.06618	5.29149	1.21e-07	1.08e-05
ENSBTAG00000005974	APOBEC2	apolipoprotein B mRNA editing enzyme catalytic subunit 2 [Source:VGNC Symbol;Acc:VGNC:26028]	26.233	4.73811	1.13507	4.17431	2.99e-05	0.00117518
ENSBTAG00000006067	VMAC	vimentin type intermediate filament associated coiled-coil protein [Source:VGNC Symbol;Acc:VGNC:97326]	314.705	0.917905	0.282584	3.24825	0.00116116	0.0230142
ENSBTAG00000006069	CAPS	calcyphosine [Source:VGNC Symbol;Acc:VGNC:26753]	2892.71	3.29904	0.784183	4.20697	2.59e-05	0.00105134
ENSBTAG00000006128	TCTEX1D4	Tctex1 domain containing 4 [Source:VGNC Symbol;Acc:VGNC:35707]	116.121	5.06936	0.858877	5.90231	3.58e-09	4.94e-07
ENSBTAG00000006132	DENND3	DENN domain containing 3 [Source:VGNC Symbol;Acc:VGNC:27998]	328.045	-0.955314	0.296388	-3.22319	0.00126772	0.0247084
ENSBTAG00000006138	SEMA3C	semaphorin 3C [Source:VGNC Symbol;Acc:VGNC:34428]	5550.54	-1.31841	0.365036	-3.61172	0.000304172	0.00803828
ENSBTAG00000006239		patched domain-containing protein 3 [Source:NCBI gene (formerly Entrezgene);Acc:516442]	69.8087	-2.00511	0.671284	-2.98698	0.00281752	0.0458258
ENSBTAG00000006355	SLC30A2	solute carrier family 30 member 2 [Source:VGNC Symbol;Acc:VGNC:34807]	57.2312	-4.16619	1.2413	-3.35631	0.000789895	0.0170118
ENSBTAG00000006359	EPHA1	EPH receptor A1 [Source:VGNC Symbol;Acc:VGNC:28532]	578.857	1.30684	0.385472	3.39023	0.00069834	0.0154662
ENSBTAG00000006378	RIPK1	receptor interacting serine/threonine kinase 1 [Source:VGNC Symbol;Acc:VGNC:33981]	3934.61	-0.986554	0.234723	-4.20306	2.63e-05	0.00106441
ENSBTAG00000006387	TSNAXIP1	translin associated factor X interacting protein 1 [Source:VGNC Symbol;Acc:VGNC:36424]	320.593	2.85898	0.664505	4.30242	1.69e-05	0.000729596
ENSBTAG00000006447	ACSM3	acyl-CoA synthetase medium chain family member 3 [Source:VGNC Symbol;Acc:VGNC:49960]	2023.15	3.3845	0.530743	6.37691	1.81e-10	3.66e-08
ENSBTAG00000006474	EPCAM	epithelial cell adhesion molecule [Source:VGNC Symbol;Acc:VGNC:28529]	49489.8	3.3285	0.401238	8.29557	1.08e-16	1.61e-13
ENSBTAG00000006548	MCCC1	methylcrotonoyl-CoA carboxylase 1 [Source:VGNC Symbol;Acc:VGNC:31298]	2899.88	0.893987	0.294772	3.03281	0.00242287	0.0405732
ENSBTAG00000006563	KLHL40	kelch like family member 40 [Source:VGNC Symbol;Acc:VGNC:30665]	239.128	2.57577	0.542826	4.74512	2.08e-06	0.000124357
ENSBTAG00000006643	C6H4orf19	chromosome 6 C4orf19 homolog [Source:VGNC Symbol;Acc:VGNC:52724]	953.362	3.37506	0.502678	6.71415	1.89e-11	4.94e-09
ENSBTAG00000006655	PIP	prolactin induced protein [Source:NCBI gene (formerly Entrezgene);Acc:613853]	6204.33	4.35339	0.838744	5.19036	2.1e-07	1.73e-05
ENSBTAG00000006659	TMEM116	transmembrane protein 116 [Source:VGNC Symbol;Acc:VGNC:35953]	725.808	3.05587	0.378115	8.08186	6.38e-16	6.98e-13
ENSBTAG00000006675	PCSK6	proprotein convertase subtilisin/kexin type 6 [Source:VGNC Symbol;Acc:VGNC:57161]	2626.82	-2.47011	0.431269	-5.72754	1.02e-08	1.29e-06
ENSBTAG00000006694	CXCL14	C-X-C motif chemokine ligand 14 [Source:VGNC Symbol;Acc:VGNC:27850]	523.002	2.66817	0.600235	4.44521	8.78e-06	0.000428863
ENSBTAG00000006707	ACSL5	acyl-CoA synthetase long chain family member 5 [Source:VGNC Symbol;Acc:VGNC:25567]	3537.91	-1.09272	0.332727	-3.28412	0.001023	0.0207264
ENSBTAG00000006730	SUSD2	sushi domain containing 2 [Source:VGNC Symbol;Acc:VGNC:35487]	1496.94	3.94795	0.706486	5.58815	2.29e-08	2.58e-06
ENSBTAG00000006732	NRCAM	neuronal cell adhesion molecule [Source:VGNC Symbol;Acc:VGNC:32257]	1610.39	4.0246	0.625885	6.43026	1.27e-10	2.75e-08
ENSBTAG00000006762	SH3RF2	SH3 domain containing ring finger 2 [Source:VGNC Symbol;Acc:VGNC:34580]	1426	3.8541	0.622752	6.18882	6.06e-10	1.07e-07
ENSBTAG00000006801	TMEM106A	transmembrane protein 106A [Source:VGNC Symbol;Acc:VGNC:35944]	1339.88	-1.0779	0.302858	-3.55911	0.000372118	0.00941373
ENSBTAG00000006821	PECR	peroxisomal trans-2-enoyl-CoA reductase [Source:VGNC Symbol;Acc:VGNC:32738]	3525.19	-0.956641	0.286944	-3.3339	0.000856387	0.0181111
ENSBTAG00000006844	LEF1	lymphoid enhancer binding factor 1 [Source:VGNC Symbol;Acc:VGNC:30833]	2075.95	-1.19032	0.389523	-3.05583	0.00224435	0.0380496
ENSBTAG00000006870	RASGEF1A	RasGEF domain family member 1A [Source:VGNC Symbol;Acc:VGNC:33743]	219.981	1.71186	0.544745	3.1425	0.0016751	0.0303758
ENSBTAG00000006912			49.0408	3.34492	1.07557	3.10991	0.00187147	0.03306
ENSBTAG00000006947	ROPN1	rhophilin associated tail protein 1 [Source:NCBI gene (formerly Entrezgene);Acc:527583]	1126.84	4.35355	0.769107	5.66053	1.51e-08	1.83e-06
ENSBTAG00000007051	CLDN23	claudin 23 [Source:VGNC Symbol;Acc:VGNC:27412]	93.8916	3.58354	0.918553	3.90129	9.57e-05	0.00311799
ENSBTAG00000007053	ZFHX2	zinc finger homeobox 2 [Source:VGNC Symbol;Acc:VGNC:37156]	27.8497	1.39701	0.472468	2.95684	0.00310809	0.0491396
ENSBTAG00000007071	RAI14	retinoic acid induced 14 [Source:VGNC Symbol;Acc:VGNC:33696]	1395.25	-1.89498	0.397679	-4.76511	1.89e-06	0.000113051
ENSBTAG00000007109	ASB2	ankyrin repeat and SOCS box containing 2 [Source:VGNC Symbol;Acc:VGNC:26196]	169.857	5.33561	1.07521	4.9624	6.96e-07	4.93e-05
ENSBTAG00000007125	AFMID	arylformamidase [Source:VGNC Symbol;Acc:VGNC:25716]	677.988	1.92033	0.580816	3.30627	0.000945473	0.0196159
ENSBTAG00000007129	IRAG1	inositol 1,4,5-triphosphate receptor associated 1 [Source:NCBI gene (formerly Entrezgene);Acc:281918]	1870.52	1.45257	0.419253	3.46465	0.000530915	0.0122371
ENSBTAG00000007148	F2	coagulation factor II, thrombin [Source:VGNC Symbol;Acc:VGNC:28682]	24.8058	2.6017	0.792347	3.28354	0.00102513	0.0207441
ENSBTAG00000007243	CFAP58	cilia and flagella associated protein 58 [Source:VGNC Symbol;Acc:VGNC:27247]	121.966	4.29669	0.888023	4.83849	1.31e-06	8.35e-05
ENSBTAG00000007244	NID1	nidogen 1 [Source:VGNC Symbol;Acc:VGNC:55991]	2236.34	-1.57886	0.429771	-3.67372	0.000239048	0.00663792
ENSBTAG00000007273	TF	transferrin [Source:NCBI gene (formerly Entrezgene);Acc:280705]	23.0593	-3.80098	1.08718	-3.49617	0.000471989	0.0112421
ENSBTAG00000007325	TPSB2	tryptase beta 2 [Source:NCBI gene (formerly Entrezgene);Acc:281545]	56.0555	-4.33104	1.15121	-3.76216	0.000168454	0.00509115
ENSBTAG00000007348	STRA6	signaling receptor and transporter of retinol STRA6 [Source:VGNC Symbol;Acc:VGNC:35417]	2177.38	-2.45777	0.685967	-3.58293	0.000339766	0.00878096
ENSBTAG00000007360	TMEM43	transmembrane protein 43 [Source:VGNC Symbol;Acc:VGNC:99679]	7086.34	-0.940477	0.216769	-4.33861	1.43e-05	0.000644684
ENSBTAG00000007438	STT3B	STT3 oligosaccharyltransferase complex catalytic subunit B [Source:VGNC Symbol;Acc:VGNC:35428]	3508.43	-1.25709	0.180579	-6.96143	3.37e-12	1.11e-09
ENSBTAG00000007492	ADAMTSL2	ADAMTS like 2 [Source:VGNC Symbol;Acc:VGNC:25631]	24.4289	-2.77555	0.815256	-3.40452	0.000662803	0.0148597
ENSBTAG00000007519	ADAR	adenosine deaminase RNA specific [Source:VGNC Symbol;Acc:VGNC:25635]	676.723	-0.989631	0.304001	-3.25536	0.0011325	0.0225277
ENSBTAG00000007522	RAP1GDS1	Rap1 GTPase-GDP dissociation stimulator 1 [Source:VGNC Symbol;Acc:VGNC:33718]	1048.33	1.90602	0.483968	3.93832	8.21e-05	0.00273138
ENSBTAG00000007544	MARVELD3	MARVEL domain containing 3 [Source:VGNC Symbol;Acc:VGNC:52204]	739.861	1.98323	0.494011	4.01455	5.96e-05	0.00205775
ENSBTAG00000007554	IFI6	interferon alpha inducible protein 6 [Source:VGNC Symbol;Acc:VGNC:30047]	21056.2	-1.98898	0.534579	-3.72065	0.000198708	0.0058232
ENSBTAG00000007556	DYRK4	dual specificity tyrosine phosphorylation regulated kinase 4 [Source:VGNC Symbol;Acc:VGNC:55903]	71.0557	5.50345	1.40717	3.911	9.19e-05	0.00302896
ENSBTAG00000007648	NET1	neuroepithelial cell transforming 1 [Source:VGNC Symbol;Acc:VGNC:32010]	8082.44	1.08793	0.301175	3.61229	0.0003035	0.00803346
ENSBTAG00000007650	SLC38A11	solute carrier family 38 member 11 [Source:VGNC Symbol;Acc:VGNC:34848]	518.172	2.95815	0.831176	3.55899	0.000372281	0.00941373
ENSBTAG00000007665	NPR3	natriuretic peptide receptor 3 [Source:NCBI gene (formerly Entrezgene);Acc:281358]	429.063	-4.07143	1.34037	-3.03754	0.00238518	0.0400238
ENSBTAG00000007666	IGF2BP2	insulin like growth factor 2 mRNA binding protein 2 [Source:VGNC Symbol;Acc:VGNC:30080]	137.546	4.19351	0.708289	5.92062	3.21e-09	4.54e-07
ENSBTAG00000007678	MKX	mohawk homeobox [Source:VGNC Symbol;Acc:VGNC:31493]	885.879	2.95854	0.589106	5.02208	5.11e-07	3.74e-05
ENSBTAG00000007687	GDF6	growth differentiation factor 6 [Source:VGNC Symbol;Acc:VGNC:29304]	49.3232	-5.17985	1.2347	-4.19525	2.73e-05	0.00109639
ENSBTAG00000007782	MYOT	myotilin [Source:VGNC Symbol;Acc:VGNC:55225]	21.288	-3.57106	1.18664	-3.0094	0.00261768	0.0431746
ENSBTAG00000007850	ITIH4	inter-alpha-trypsin inhibitor heavy chain 4 [Source:VGNC Symbol;Acc:VGNC:30336]	2333.65	-4.04449	0.825013	-4.90233	9.47e-07	6.39e-05
ENSBTAG00000007867	STAT1	signal transducer and activator of transcription 1 [Source:VGNC Symbol;Acc:VGNC:56151]	6835.89	-0.626564	0.21218	-2.95298	0.00314719	0.0496921
ENSBTAG00000007872	PSIP1	PC4 and SFRS1 interacting protein 1 [Source:VGNC Symbol;Acc:VGNC:33436]	3589.15	0.571978	0.168941	3.38566	0.000710084	0.0156629
ENSBTAG00000007881	IFIT1	interferon-induced protein with tetratricopeptide repeats 1 [Source:NCBI gene (formerly Entrezgene);Acc:100139670]	549.066	-1.6032	0.452755	-3.54099	0.000398634	0.00995736
ENSBTAG00000007893	SCPEP1	serine carboxypeptidase 1 [Source:VGNC Symbol;Acc:VGNC:34363]	6164.68	-1.19199	0.281089	-4.24062	2.23e-05	0.000923774
ENSBTAG00000007916	FOXJ1	forkhead box J1 [Source:VGNC Symbol;Acc:VGNC:29089]	287.549	2.83377	0.959788	2.9525	0.00315212	0.0496921
ENSBTAG00000007933	DIPK2A	divergent protein kinase domain 2A [Source:VGNC Symbol;Acc:VGNC:52667]	1203.58	1.7902	0.53262	3.36113	0.000776254	0.0168118
ENSBTAG00000007953	FBXW7	F-box and WD repeat domain containing 7 [Source:VGNC Symbol;Acc:VGNC:28926]	514.869	-0.607051	0.204579	-2.96732	0.00300411	0.0480483
ENSBTAG00000007971	OR6Q1	olfactory receptor 6Q1 [Source:NCBI gene (formerly Entrezgene);Acc:101905743]	26.6575	4.70264	1.2768	3.68314	0.000230377	0.00646277
ENSBTAG00000008005	DRC7	dynein regulatory complex subunit 7 [Source:VGNC Symbol;Acc:VGNC:28206]	70.3595	4.96122	1.5466	3.20782	0.00133745	0.0255611
ENSBTAG00000008013	LRRC2	leucine rich repeat containing 2 [Source:VGNC Symbol;Acc:VGNC:59173]	315.038	2.35218	0.486652	4.83339	1.34e-06	8.54e-05
ENSBTAG00000008023	RHBDL2	rhomboid like 2 [Source:VGNC Symbol;Acc:VGNC:33936]	3284.04	1.25224	0.422898	2.96109	0.0030655	0.0486536
ENSBTAG00000008039	ACMSD	aminocarboxymuconate semialdehyde decarboxylase [Source:VGNC Symbol;Acc:VGNC:25544]	1659.28	3.23542	0.907868	3.56375	0.000365587	0.00933468
ENSBTAG00000008059	CHRM3	cholinergic receptor muscarinic 3 [Source:VGNC Symbol;Acc:VGNC:27320]	28.0766	4.80116	1.49478	3.21196	0.00131834	0.0253435
ENSBTAG00000008105	RBM38	RNA binding motif protein 38 [Source:VGNC Symbol;Acc:VGNC:33798]	146.813	2.44688	0.773	3.16543	0.00154856	0.0286433
ENSBTAG00000008121	RSPO3	R-spondin 3 [Source:NCBI gene (formerly Entrezgene);Acc:534650]	345.867	6.07472	1.03588	5.86428	4.51e-09	6.07e-07
ENSBTAG00000008138	HOXA2	homeobox A2 [Source:VGNC Symbol;Acc:VGNC:29910]	84.8268	3.0537	0.835037	3.65697	0.000255218	0.00694592
ENSBTAG00000008142	IFIH1	interferon induced with helicase C domain 1 [Source:VGNC Symbol;Acc:VGNC:30048]	1264.07	-1.43967	0.296847	-4.84988	1.24e-06	8.01e-05
ENSBTAG00000008155	SUN3	Sad1 and UNC84 domain containing 3 [Source:VGNC Symbol;Acc:VGNC:35475]	53.0135	4.34476	1.25449	3.46336	0.000533477	0.012279
ENSBTAG00000008248		dystrophin [Source:NCBI gene (formerly Entrezgene);Acc:537655]	4749.54	2.24546	0.436481	5.14446	2.68e-07	2.13e-05
ENSBTAG00000008275	GREB1L	GREB1 like retinoic acid receptor coactivator [Source:VGNC Symbol;Acc:VGNC:53641]	134.516	3.29827	0.792034	4.1643	3.12e-05	0.00121163
ENSBTAG00000008293	GPCPD1	glycerophosphocholine phosphodiesterase 1 [Source:VGNC Symbol;Acc:VGNC:29528]	3888.07	-1.06668	0.252328	-4.22737	2.36e-05	0.000972485
ENSBTAG00000008307	PLCH1	phospholipase C eta 1 [Source:VGNC Symbol;Acc:VGNC:32990]	1531.81	3.06736	0.548563	5.59162	2.25e-08	2.55e-06
ENSBTAG00000008323	SNAP25	synaptosome associated protein 25 [Source:VGNC Symbol;Acc:VGNC:35051]	190.019	5.17107	1.09191	4.73579	2.18e-06	0.000129274
ENSBTAG00000008373	ITGA10	integrin subunit alpha 10 [Source:VGNC Symbol;Acc:VGNC:30311]	101.061	-1.61517	0.540843	-2.9864	0.00282284	0.0458669
ENSBTAG00000008376	SMRP1	spermatid-specific manchette-related protein 1 [Source:NCBI gene (formerly Entrezgene);Acc:540767]	230.343	3.94214	0.989859	3.98252	6.82e-05	0.00230378
ENSBTAG00000008410	OVOL2	ovo like zinc finger 2 [Source:VGNC Symbol;Acc:VGNC:32506]	474.135	3.48356	0.433507	8.03576	9.3e-16	9.54e-13
ENSBTAG00000008416	ABHD5	abhydrolase domain containing 5, lysophosphatidic acid acyltransferase [Source:VGNC Symbol;Acc:VGNC:25502]	517.767	-1.41022	0.261953	-5.3835	7.31e-08	7.09e-06
ENSBTAG00000008419	PDE2A	phosphodiesterase 2A [Source:VGNC Symbol;Acc:VGNC:32674]	1017.09	-1.55632	0.437056	-3.56092	0.000369563	0.00939184
ENSBTAG00000008452	IHH	Indian hedgehog signaling molecule [Source:VGNC Symbol;Acc:VGNC:30099]	1339.01	4.85414	0.82856	5.85852	4.67e-09	6.23e-07
ENSBTAG00000008471	MX2	MX dynamin like GTPase 2 [Source:VGNC Symbol;Acc:VGNC:50221]	153.612	-2.34923	0.616493	-3.81064	0.000138607	0.00429184
ENSBTAG00000008494	TMEM171	transmembrane protein 171 [Source:VGNC Symbol;Acc:VGNC:35996]	1293.48	2.89677	0.834294	3.47212	0.000516369	0.01202
ENSBTAG00000008509	SLC38A3	solute carrier family 38 member 3 [Source:VGNC Symbol;Acc:VGNC:34850]	106.046	-1.7623	0.547597	-3.21824	0.00128979	0.0250026
ENSBTAG00000008573	ZFP36	ZFP36 ring finger protein [Source:VGNC Symbol;Acc:VGNC:37162]	11568.3	2.58796	0.783864	3.30154	0.000961562	0.0198257
ENSBTAG00000008575	CGNL1	cingulin like 1 [Source:VGNC Symbol;Acc:VGNC:27259]	611.406	-2.18735	0.487353	-4.48823	7.18e-06	0.000361525
ENSBTAG00000008641	GNAT3	G protein subunit alpha transducin 3 [Source:VGNC Symbol;Acc:VGNC:29456]	15.256	-7.10417	1.8742	-3.79052	0.000150334	0.00459429
ENSBTAG00000008661	C15H11orf52	chromosome 15 C11orf52 homolog [Source:VGNC Symbol;Acc:VGNC:52631]	243.157	5.2998	0.988344	5.3623	8.22e-08	7.64e-06
ENSBTAG00000008703	EIF2AK2	eukaryotic translation initiation factor 2 alpha kinase 2 [Source:VGNC Symbol;Acc:VGNC:28381]	1238.65	-0.880708	0.178196	-4.94235	7.72e-07	5.41e-05
ENSBTAG00000008708	GPC5	glypican 5 [Source:VGNC Symbol;Acc:VGNC:29527]	276.454	2.72939	0.505833	5.39582	6.82e-08	6.7e-06
ENSBTAG00000008709	POGLUT3	protein O-glucosyltransferase 3 [Source:VGNC Symbol;Acc:VGNC:30518]	883.37	-1.58068	0.306186	-5.16248	2.44e-07	1.95e-05
ENSBTAG00000008711	BOK	BCL2 family apoptosis regulator BOK [Source:VGNC Symbol;Acc:VGNC:26538]	490.527	1.05517	0.286522	3.68268	0.000230791	0.00646332
ENSBTAG00000008726	NCS1	neuronal calcium sensor 1 [Source:VGNC Symbol;Acc:VGNC:31928]	80.17	1.27161	0.416543	3.05277	0.00226742	0.038322
ENSBTAG00000008752	NME5	NME/NM23 family member 5 [Source:VGNC Symbol;Acc:VGNC:32127]	345.278	2.94048	0.659862	4.45621	8.34e-06	0.000410813
ENSBTAG00000008756	ELF3	E74 like ETS transcription factor 3 [Source:VGNC Symbol;Acc:VGNC:28428]	5698.95	2.07424	0.569662	3.64118	0.000271389	0.00728931
ENSBTAG00000008789	HMG20B	high mobility group 20B [Source:NCBI gene (formerly Entrezgene);Acc:507723]	1342.28	0.648778	0.207793	3.12224	0.00179481	0.0319811
ENSBTAG00000008798	DRC3	dynein regulatory complex subunit 3 [Source:VGNC Symbol;Acc:VGNC:52763]	779.125	2.44174	0.550058	4.43906	9.04e-06	0.000437397
ENSBTAG00000008807	FBXL22	F-box and leucine rich repeat protein 22 [Source:NCBI gene (formerly Entrezgene);Acc:513821]	249.299	4.86552	0.991094	4.90924	9.14e-07	6.25e-05
ENSBTAG00000008833	APOM	apolipoprotein M [Source:VGNC Symbol;Acc:VGNC:26034]	359.586	0.911574	0.218633	4.16942	3.05e-05	0.00118754
ENSBTAG00000008849	SORT1	sortilin 1 [Source:VGNC Symbol;Acc:VGNC:35133]	1486.64	1.73315	0.343828	5.04077	4.64e-07	3.47e-05
ENSBTAG00000008858		Rho GTPase activating protein 8 [Source:NCBI gene (formerly Entrezgene);Acc:104968450]	819.07	3.3805	0.39343	8.59238	8.52e-18	1.4e-14
ENSBTAG00000009012	PTX3	pentraxin 3 [Source:VGNC Symbol;Acc:VGNC:33566]	4288.74	-2.88599	0.906241	-3.18457	0.00144969	0.0272206
ENSBTAG00000009048	EFHD2	EF-hand domain family member D2 [Source:VGNC Symbol;Acc:VGNC:28353]	496.981	-1.02876	0.311568	-3.30187	0.000960431	0.0198257
ENSBTAG00000009051	MMP19	matrix metallopeptidase 19 [Source:VGNC Symbol;Acc:VGNC:31523]	2307.48	-2.19211	0.700022	-3.13148	0.00173926	0.0311604
ENSBTAG00000009065	MAP3K5	mitogen-activated protein kinase kinase kinase 5 [Source:VGNC Symbol;Acc:VGNC:31198]	1503.28	-1.57116	0.521508	-3.01273	0.00258911	0.0427894
ENSBTAG00000009080	ITGB6	integrin subunit beta 6 [Source:VGNC Symbol;Acc:VGNC:30331]	703.556	2.17522	0.697123	3.12028	0.00180677	0.0321593
ENSBTAG00000009107	CBX8	chromobox 8 [Source:VGNC Symbol;Acc:VGNC:26821]	608.765	1.00015	0.30484	3.28089	0.00103481	0.0209142
ENSBTAG00000009132	TMPRSS2	transmembrane serine protease 2 [Source:VGNC Symbol;Acc:VGNC:36140]	769.576	4.44088	0.750366	5.91828	3.25e-09	4.56e-07
ENSBTAG00000009139	LDLRAD4	low density lipoprotein receptor class A domain containing 4 [Source:VGNC Symbol;Acc:VGNC:30829]	472.997	2.53515	0.725528	3.49421	0.000475469	0.0113086
ENSBTAG00000009145	SLC7A4	solute carrier family 7 member 4 [Source:VGNC Symbol;Acc:VGNC:34930]	1855.98	3.58176	0.48994	7.31061	2.66e-13	1.25e-10
ENSBTAG00000009198	ASB9	ankyrin repeat and SOCS box containing 9 [Source:VGNC Symbol;Acc:VGNC:26202]	76.051	-2.19967	0.742161	-2.96387	0.00303798	0.0483103
ENSBTAG00000009209	BEND5	BEN domain containing 5 [Source:VGNC Symbol;Acc:VGNC:26468]	548.856	0.938073	0.313823	2.98918	0.00279729	0.045542
ENSBTAG00000009257	CERKL	ceramide kinase like [Source:VGNC Symbol;Acc:VGNC:27223]	65.3067	5.07842	1.13975	4.45573	8.36e-06	0.000410813
ENSBTAG00000009291	CFAP61	cilia and flagella associated protein 61 [Source:VGNC Symbol;Acc:VGNC:27248]	431.957	2.0067	0.637409	3.14821	0.00164274	0.0299212
ENSBTAG00000009327	SEPTIN14	septin 14 [Source:VGNC Symbol;Acc:VGNC:34453]	14.035	4.66846	1.03135	4.52655	6e-06	0.000312356
ENSBTAG00000009341	CCDC146	coiled-coil domain containing 146 [Source:VGNC Symbol;Acc:VGNC:26854]	782.088	2.85938	0.468426	6.10422	1.03e-09	1.7e-07
ENSBTAG00000009355	SNAP91	synaptosome associated protein 91 [Source:VGNC Symbol;Acc:VGNC:59365]	989.191	1.09426	0.293214	3.73196	0.000189997	0.00561808
ENSBTAG00000009494	CBLC	Cbl proto-oncogene C [Source:VGNC Symbol;Acc:VGNC:26810]	585.403	3.16419	0.437681	7.22944	4.85e-13	1.99e-10
ENSBTAG00000009512	EPS8L1	EPS8 like 1 [Source:VGNC Symbol;Acc:VGNC:28556]	659.719	2.48682	0.342496	7.26088	3.85e-13	1.66e-10
ENSBTAG00000009513	TGFBI	transforming growth factor beta induced [Source:VGNC Symbol;Acc:VGNC:52886]	1457.67	-2.26067	0.726496	-3.11174	0.00185989	0.0329263
ENSBTAG00000009536	RNF151	ring finger protein 151 [Source:VGNC Symbol;Acc:VGNC:34030]	6.69639	4.45326	1.24798	3.56839	0.000359183	0.00919586
ENSBTAG00000009596	C8H9orf43	chromosome 8 C9orf43 homolog [Source:VGNC Symbol;Acc:VGNC:52741]	162.593	2.09744	0.564762	3.71385	0.000204128	0.0059291
ENSBTAG00000009649	DRC1	dynein regulatory complex subunit 1 [Source:VGNC Symbol;Acc:VGNC:28205]	1605.01	2.26403	0.629382	3.59722	0.000321637	0.00840508
ENSBTAG00000009654	LPAR1	lysophosphatidic acid receptor 1 [Source:VGNC Symbol;Acc:VGNC:30955]	2371.89	-1.94141	0.450127	-4.31302	1.61e-05	0.00070663
ENSBTAG00000009655	TNS3	tensin 3 [Source:VGNC Symbol;Acc:VGNC:36209]	1303.78	-1.86516	0.341739	-5.45787	4.82e-08	4.92e-06
ENSBTAG00000009677	PARP10	poly(ADP-ribose) polymerase family member 10 [Source:NCBI gene (formerly Entrezgene);Acc:510991]	618.901	-1.36311	0.318632	-4.27801	1.89e-05	0.000797601
ENSBTAG00000009742	DOK7	docking protein 7 [Source:VGNC Symbol;Acc:VGNC:53703]	18.6736	1.67901	0.565808	2.96745	0.00300281	0.0480483
ENSBTAG00000009806	INVS	inversin [Source:VGNC Symbol;Acc:VGNC:30236]	1141	-0.618577	0.20898	-2.95998	0.00307655	0.0487819
ENSBTAG00000009833	DTHD1	death domain containing 1 [Source:VGNC Symbol;Acc:VGNC:28229]	69.9839	4.05966	1.1491	3.5329	0.000411029	0.0101435
ENSBTAG00000009837	ANKS4B	ankyrin repeat and sterile alpha motif domain containing 4B [Source:VGNC Symbol;Acc:VGNC:25946]	347.887	4.74704	0.869757	5.4579	4.82e-08	4.92e-06
ENSBTAG00000009864	B4GALNT2	beta-1,4-N-acetyl-galactosaminyltransferase 2 [Source:VGNC Symbol;Acc:VGNC:26386]	3359.72	2.70603	0.616763	4.38748	1.15e-05	0.000530115
ENSBTAG00000009933	DTX3L	deltex E3 ubiquitin ligase 3L [Source:VGNC Symbol;Acc:VGNC:28239]	962.928	-0.867476	0.185452	-4.67764	2.9e-06	0.000164791
ENSBTAG00000009979	HOXB2	homeobox B2 [Source:VGNC Symbol;Acc:VGNC:29918]	1552.5	1.86299	0.292978	6.35879	2.03e-10	4.03e-08
ENSBTAG00000010027	CHDH	choline dehydrogenase [Source:VGNC Symbol;Acc:VGNC:27285]	519.478	2.38852	0.423033	5.64617	1.64e-08	1.95e-06
ENSBTAG00000010106	CCND3	cyclin D3 [Source:VGNC Symbol;Acc:VGNC:26964]	10009.4	0.855293	0.21896	3.90616	9.38e-05	0.00307167
ENSBTAG00000010127	MIP	major intrinsic protein of lens fiber [Source:VGNC Symbol;Acc:VGNC:31482]	5.93904	3.66418	1.10167	3.32601	0.000880982	0.0185833
ENSBTAG00000010324	GTPBP1	GTP binding protein 1 [Source:VGNC Symbol;Acc:VGNC:29708]	1498.32	-0.626753	0.167363	-3.74487	0.000180485	0.00536584
ENSBTAG00000010328	KCNK17	potassium two pore domain channel subfamily K member 17 [Source:VGNC Symbol;Acc:VGNC:30470]	107.125	-2.93687	0.734196	-4.00011	6.33e-05	0.00216012
ENSBTAG00000010347	EZR	ezrin [Source:VGNC Symbol;Acc:VGNC:28676]	53182.5	1.92234	0.220537	8.71664	2.87e-18	6.72e-15
ENSBTAG00000010350	USP53	ubiquitin specific peptidase 53 [Source:VGNC Symbol;Acc:VGNC:58425]	6258.93	-1.06038	0.32442	-3.26853	0.00108108	0.021689
ENSBTAG00000010353	ATP7B	ATPase copper transporting beta [Source:VGNC Symbol;Acc:VGNC:26328]	110.21	-1.94488	0.407413	-4.77373	1.81e-06	0.000109112
ENSBTAG00000010372	MTMR7	myotubularin related protein 7 [Source:VGNC Symbol;Acc:VGNC:31745]	108.492	2.56022	0.589902	4.34008	1.42e-05	0.00064214
ENSBTAG00000010444	ERBB3	erb-b2 receptor tyrosine kinase 3 [Source:VGNC Symbol;Acc:VGNC:28564]	8549.52	2.31412	0.4302	5.37916	7.48e-08	7.22e-06
ENSBTAG00000010487	SMIM3	small integral membrane protein 3 [Source:VGNC Symbol;Acc:VGNC:35021]	2202.8	-1.54497	0.349899	-4.41548	1.01e-05	0.000479427
ENSBTAG00000010517	EVPL	envoplakin [Source:VGNC Symbol;Acc:VGNC:55823]	70.7106	4.08867	1.32614	3.08314	0.00204827	0.0354579
ENSBTAG00000010526	PLPP1	phospholipid phosphatase 1 [Source:VGNC Symbol;Acc:VGNC:33044]	4597.33	-1.11077	0.299497	-3.70879	0.000208255	0.00601703
ENSBTAG00000010547	CEP76	centrosomal protein 76 [Source:VGNC Symbol;Acc:VGNC:27213]	345.426	-0.959695	0.23822	-4.02861	5.61e-05	0.00196325
ENSBTAG00000010563	PTPN2	protein tyrosine phosphatase non-receptor type 2 [Source:VGNC Symbol;Acc:VGNC:33534]	4800.8	-1.17899	0.226733	-5.1999	1.99e-07	1.67e-05
ENSBTAG00000010571	PPAT	phosphoribosyl pyrophosphate amidotransferase [Source:VGNC Symbol;Acc:VGNC:33186]	2398.35	0.680276	0.219833	3.09451	0.00197138	0.0344584
ENSBTAG00000010597	GGCT	gamma-glutamylcyclotransferase [Source:NCBI gene (formerly Entrezgene);Acc:533374]	482.637	2.26824	0.453922	4.99697	5.82e-07	4.21e-05
ENSBTAG00000010610	DDIT4L	DNA damage inducible transcript 4 like [Source:VGNC Symbol;Acc:VGNC:27949]	521.237	1.37706	0.330256	4.16968	3.05e-05	0.00118754
ENSBTAG00000010719	ANGPTL1	angiopoietin like 1 [Source:VGNC Symbol;Acc:VGNC:25890]	311.417	2.71258	0.57469	4.72007	2.36e-06	0.0001372
ENSBTAG00000010758	SMIM5	small integral membrane protein 5 [Source:VGNC Symbol;Acc:VGNC:35023]	454.715	2.30975	0.561286	4.1151	3.87e-05	0.00143691
ENSBTAG00000010765	C28H1orf131	chromosome 28 C1orf131 homolog [Source:VGNC Symbol;Acc:VGNC:52697]	525.549	0.505736	0.170988	2.95772	0.00309925	0.0490471
ENSBTAG00000010792	SEH1L	SEH1 like nucleoporin [Source:VGNC Symbol;Acc:VGNC:34420]	2884.69	-1.0345	0.280169	-3.69243	0.000222123	0.00631762
ENSBTAG00000010875	MSX1	msh homeobox 1 [Source:VGNC Symbol;Acc:VGNC:31711]	13042.2	3.22568	0.531443	6.06966	1.28e-09	2e-07
ENSBTAG00000010881	AKAP14	A-kinase anchoring protein 14 [Source:VGNC Symbol;Acc:VGNC:25783]	257.198	2.01805	0.542641	3.71894	0.000200062	0.00584202
ENSBTAG00000010907	PPP1R1A	protein phosphatase 1 regulatory inhibitor subunit 1A [Source:VGNC Symbol;Acc:VGNC:54472]	54.8402	3.89001	0.899352	4.32535	1.52e-05	0.00067729
ENSBTAG00000010954	ART3	ADP-ribosyltransferase 3 [Source:VGNC Symbol;Acc:VGNC:26180]	152.974	-1.55043	0.490785	-3.15907	0.00158273	0.029119
ENSBTAG00000010956	SCARB2	scavenger receptor class B member 2 [Source:VGNC Symbol;Acc:VGNC:34325]	7175.75	-1.00614	0.205836	-4.88807	1.02e-06	6.82e-05
ENSBTAG00000010963	IL16	interleukin 16 [Source:VGNC Symbol;Acc:VGNC:53943]	317.448	-1.84931	0.530641	-3.48504	0.000492055	0.0116189
ENSBTAG00000010977	FRZB	frizzled related protein [Source:VGNC Symbol;Acc:VGNC:29124]	83.426	2.86121	0.822684	3.4779	0.000505363	0.0118479
ENSBTAG00000010995	CINP	cyclin dependent kinase 2 interacting protein [Source:VGNC Symbol;Acc:VGNC:27368]	1429.85	0.774656	0.254842	3.03975	0.00236778	0.039854
ENSBTAG00000011019		uncharacterized LOC618367 [Source:NCBI gene (formerly Entrezgene);Acc:618367]	138.709	-1.89405	0.602155	-3.14546	0.00165829	0.0301709
ENSBTAG00000011076	KCNN2	potassium calcium-activated channel subfamily N member 2 [Source:VGNC Symbol;Acc:VGNC:30484]	304.949	-2.02527	0.583186	-3.47276	0.000515127	0.0120199
ENSBTAG00000011106	PACRG	parkin coregulated [Source:VGNC Symbol;Acc:VGNC:55070]	132.445	3.89035	0.64436	6.03755	1.56e-09	2.42e-07
ENSBTAG00000011121	CLCN4	chloride voltage-gated channel 4 [Source:VGNC Symbol;Acc:VGNC:27398]	823.969	2.09281	0.498366	4.19935	2.68e-05	0.00107937
ENSBTAG00000011133	AP1S3	adaptor related protein complex 1 subunit sigma 3 [Source:VGNC Symbol;Acc:VGNC:25982]	1099.36	2.17352	0.423439	5.13303	2.85e-07	2.24e-05
ENSBTAG00000011153	MGAT4C	MGAT4 family member C [Source:VGNC Symbol;Acc:VGNC:31448]	613.244	3.91131	1.00262	3.9011	9.58e-05	0.00311799
ENSBTAG00000011156	ATP8A1	ATPase phospholipid transporting 8A1 [Source:VGNC Symbol;Acc:VGNC:26329]	1261.83	1.16698	0.360683	3.23548	0.00121438	0.023863
ENSBTAG00000011187	FAM13A	family with sequence similarity 13 member A [Source:VGNC Symbol;Acc:VGNC:28731]	5659.23	1.8692	0.412214	4.53454	5.77e-06	0.000302679
ENSBTAG00000011190	FLNA	filamin A [Source:VGNC Symbol;Acc:VGNC:29033]	11822.5	1.64202	0.508437	3.22955	0.00123983	0.0243093
ENSBTAG00000011203	RP1	RP1 axonemal microtubule associated [Source:NCBI gene (formerly Entrezgene);Acc:280916]	246.075	2.37512	0.667347	3.55904	0.000372211	0.00941373
ENSBTAG00000011273	LRRC23	leucine rich repeat containing 23 [Source:VGNC Symbol;Acc:VGNC:56220]	1121.59	2.75688	0.398221	6.92299	4.42e-12	1.37e-09
ENSBTAG00000011343	XAF1	XIAP associated factor 1 [Source:VGNC Symbol;Acc:VGNC:36982]	1587.65	-1.35462	0.415658	-3.25897	0.00111817	0.0223783
ENSBTAG00000011352	TBC1D30	TBC1 domain family member 30 [Source:VGNC Symbol;Acc:VGNC:35641]	1809.45	1.31409	0.379969	3.45843	0.000543343	0.0124711
ENSBTAG00000011356	CAMSAP3	calmodulin regulated spectrin associated protein family member 3 [Source:VGNC Symbol;Acc:VGNC:26731]	258.2	3.30745	0.45068	7.33881	2.15e-13	1.07e-10
ENSBTAG00000011402		phospholipid-transporting ATPase FetA [Source:NCBI gene (formerly Entrezgene);Acc:516849]	17.4527	7.551	1.61585	4.67307	2.97e-06	0.000167918
ENSBTAG00000011413	CCDC107	coiled-coil domain containing 107 [Source:VGNC Symbol;Acc:VGNC:26832]	2372.33	1.06078	0.257635	4.11738	3.83e-05	0.00142925
ENSBTAG00000011420	CA9	carbonic anhydrase 9 [Source:VGNC Symbol;Acc:VGNC:26659]	285.622	1.39161	0.32888	4.23135	2.32e-05	0.000957823
ENSBTAG00000011424	TPM2	tropomyosin 2 [Source:VGNC Symbol;Acc:VGNC:36252]	21055.5	2.78533	0.732348	3.80329	0.000142787	0.00439639
ENSBTAG00000011425	PTPRA	protein tyrosine phosphatase receptor type A [Source:VGNC Symbol;Acc:VGNC:33544]	5435.95	-0.456235	0.123736	-3.68718	0.000226757	0.00638303
ENSBTAG00000011573	ENPP6	ectonucleotide pyrophosphatase/phosphodiesterase 6 [Source:VGNC Symbol;Acc:VGNC:28507]	780.767	-1.36218	0.357925	-3.80577	0.000141364	0.00436075
ENSBTAG00000011668	KCTD14	potassium channel tetramerization domain containing 14 [Source:VGNC Symbol;Acc:VGNC:58384]	1725.02	1.96893	0.523849	3.75858	0.00017088	0.00512683
ENSBTAG00000011700	PLLP	plasmolipin [Source:VGNC Symbol;Acc:VGNC:33037]	3056.84	3.2062	0.586932	5.46264	4.69e-08	4.87e-06
ENSBTAG00000011713			118.195	5.73168	1.21625	4.71257	2.45e-06	0.000141847
ENSBTAG00000011733	GIPC2	GIPC PDZ domain containing family member 2 [Source:VGNC Symbol;Acc:VGNC:29366]	1738.93	1.62348	0.339433	4.7829	1.73e-06	0.000105019
ENSBTAG00000011752	SYNM	synemin [Source:VGNC Symbol;Acc:VGNC:35529]	412.449	2.04349	0.536007	3.81244	0.000137603	0.00426882
ENSBTAG00000011766	C7	complement C7 [Source:VGNC Symbol;Acc:VGNC:26643]	142.148	2.01348	0.541511	3.71826	0.0002006	0.00584732
ENSBTAG00000011767	MPP5	membrane palmitoylated protein 5 [Source:VGNC Symbol;Acc:VGNC:31584]	1831.4	-1.16551	0.25863	-4.50649	6.59e-06	0.000337389
ENSBTAG00000011779	MAL2	mal, T cell differentiation protein 2 [Source:VGNC Symbol;Acc:VGNC:54901]	7310.71	2.24335	0.451822	4.96511	6.87e-07	4.88e-05
ENSBTAG00000011818	COL26A1	collagen type XXVI alpha 1 chain [Source:VGNC Symbol;Acc:VGNC:52757]	78.5644	-2.38941	0.797922	-2.99454	0.00274861	0.0448384
ENSBTAG00000011822	ARMH1	armadillo like helical domain containing 1 [Source:VGNC Symbol;Acc:VGNC:52605]	218.973	3.10411	0.622588	4.98582	6.17e-07	4.44e-05
ENSBTAG00000011833	GRIA3	glutamate ionotropic receptor AMPA type subunit 3 [Source:VGNC Symbol;Acc:VGNC:29640]	610.843	3.55046	0.723095	4.91009	9.1e-07	6.25e-05
ENSBTAG00000011890	RSPH4A	radial spoke head component 4A [Source:VGNC Symbol;Acc:VGNC:34185]	415.407	5.93208	0.831912	7.13066	9.99e-13	3.62e-10
ENSBTAG00000011909	ACVR1	activin A receptor type 1 [Source:VGNC Symbol;Acc:VGNC:25592]	1653.38	-0.811821	0.239281	-3.39276	0.00069193	0.0153449
ENSBTAG00000011924	CFAP73	cilia and flagella associated protein 73 [Source:VGNC Symbol;Acc:VGNC:27250]	391.726	3.21183	0.666468	4.81917	1.44e-06	9e-05
ENSBTAG00000011935	RASSF6	Ras association domain family member 6 [Source:VGNC Symbol;Acc:VGNC:33762]	237.621	6.33152	0.872595	7.25596	3.99e-13	1.68e-10
ENSBTAG00000011971	NRP2	neuropilin 2 [Source:VGNC Symbol;Acc:VGNC:32267]	333.161	2.51055	0.812237	3.09091	0.00199546	0.0348007
ENSBTAG00000012020	TRAF5	TNF receptor associated factor 5 [Source:VGNC Symbol;Acc:VGNC:36277]	237.25	1.46285	0.339536	4.30839	1.64e-05	0.000713957
ENSBTAG00000012024	SLC29A2	solute carrier family 29 member 2 [Source:VGNC Symbol;Acc:VGNC:34794]	514.268	1.69422	0.441834	3.83452	0.000125809	0.00398582
ENSBTAG00000012046	JUNB	JunB proto-oncogene, AP-1 transcription factor subunit [Source:VGNC Symbol;Acc:VGNC:30387]	13440.2	2.90936	0.903017	3.22183	0.00127377	0.0247969
ENSBTAG00000012150		polo like kinase 5 (inactive) [Source:NCBI gene (formerly Entrezgene);Acc:511891]	10.4835	4.32389	1.38687	3.11773	0.0018225	0.0323038
ENSBTAG00000012157	CCDC158	coiled-coil domain containing 158 [Source:VGNC Symbol;Acc:VGNC:26862]	633.863	1.41589	0.336544	4.20715	2.59e-05	0.00105134
ENSBTAG00000012158	C16H1orf158	chromosome 16 C1orf158 homolog [Source:VGNC Symbol;Acc:VGNC:52642]	152.153	5.42243	0.965702	5.61501	1.97e-08	2.24e-06
ENSBTAG00000012182	DIRAS3	DIRAS family GTPase 3 [Source:VGNC Symbol;Acc:VGNC:28071]	324.626	4.6421	0.923974	5.02406	5.06e-07	3.73e-05
ENSBTAG00000012185	CLEC4E	C-type lectin domain family 4 member E [Source:VGNC Symbol;Acc:VGNC:27432]	248.648	2.92019	0.61834	4.72263	2.33e-06	0.000135971
ENSBTAG00000012249	PRR15L	proline rich 15 like [Source:VGNC Symbol;Acc:VGNC:33394]	1778.01	3.76786	0.489818	7.69236	1.44e-14	1.08e-11
ENSBTAG00000012307	DTNA	dystrobrevin alpha [Source:VGNC Symbol;Acc:VGNC:28231]	407.61	3.84837	1.08411	3.54981	0.000385508	0.00970334
ENSBTAG00000012335	UBA7	ubiquitin like modifier activating enzyme 7 [Source:VGNC Symbol;Acc:VGNC:36566]	1053.6	-1.61818	0.438593	-3.68948	0.00022471	0.00635813
ENSBTAG00000012393	AGT	angiotensinogen [Source:NCBI gene (formerly Entrezgene);Acc:527114]	8270.14	2.88094	0.631208	4.56416	5.01e-06	0.000267206
ENSBTAG00000012406	ZBP1	Z-DNA binding protein 1 [Source:VGNC Symbol;Acc:VGNC:37056]	49.5924	-2.9292	0.687223	-4.26238	2.02e-05	0.000846763
ENSBTAG00000012407	FOXA2	forkhead box A2 [Source:VGNC Symbol;Acc:VGNC:29078]	329.161	4.76964	0.664573	7.177	7.13e-13	2.85e-10
ENSBTAG00000012413	FGF12	fibroblast growth factor 12 [Source:VGNC Symbol;Acc:VGNC:53568]	201.832	-2.93475	0.793834	-3.69693	0.000218223	0.00622826
ENSBTAG00000012441	SMAD7	SMAD family member 7 [Source:VGNC Symbol;Acc:VGNC:34980]	244.765	-1.57362	0.527182	-2.98497	0.00283609	0.0459911
ENSBTAG00000012454	SLC35A3	solute carrier family 35 member A3 [Source:VGNC Symbol;Acc:VGNC:49969]	2749.78	1.30945	0.395358	3.31207	0.000926082	0.0192867
ENSBTAG00000012461	PRSS16	serine protease 16 [Source:VGNC Symbol;Acc:VGNC:33414]	2353.36	4.59291	0.746791	6.1502	7.74e-10	1.28e-07
ENSBTAG00000012508	OSGIN1	oxidative stress induced growth inhibitor 1 [Source:VGNC Symbol;Acc:VGNC:32472]	1427.28	3.18721	0.705698	4.5164	6.29e-06	0.000325318
ENSBTAG00000012584	GJB3	gap junction protein beta 3 [Source:VGNC Symbol;Acc:VGNC:29378]	341.89	2.86135	0.654638	4.37089	1.24e-05	0.000564081
ENSBTAG00000012585	RAB3GAP2	RAB3 GTPase activating non-catalytic protein subunit 2 [Source:VGNC Symbol;Acc:VGNC:33654]	1373.15	-0.517206	0.12707	-4.07024	4.7e-05	0.00169394
ENSBTAG00000012601	TEKT4	tektin 4 [Source:VGNC Symbol;Acc:VGNC:99678]	124.099	5.78442	1.18009	4.90167	9.5e-07	6.39e-05
ENSBTAG00000012653	CAMK2B	calcium/calmodulin dependent protein kinase II beta [Source:VGNC Symbol;Acc:VGNC:26722]	204.141	2.88464	0.899592	3.20662	0.00134306	0.0255993
ENSBTAG00000012688	CAPSL	calcyphosine like [Source:VGNC Symbol;Acc:VGNC:26755]	1507.19	3.6284	0.486955	7.4512	9.25e-14	5.23e-11
ENSBTAG00000012738	ZNF827	zinc finger protein 827 [Source:VGNC Symbol;Acc:VGNC:55765]	170.192	1.26874	0.405973	3.12517	0.001777	0.0317041
ENSBTAG00000012761	PTK7	protein tyrosine kinase 7 (inactive) [Source:VGNC Symbol;Acc:VGNC:54670]	3137.58	-1.90435	0.378542	-5.03076	4.89e-07	3.63e-05
ENSBTAG00000012800	MMAA	metabolism of cobalamin associated A [Source:VGNC Symbol;Acc:VGNC:57121]	876.991	0.975084	0.219859	4.43504	9.21e-06	0.000444331
ENSBTAG00000012820	STX3	syntaxin 3 [Source:VGNC Symbol;Acc:VGNC:35439]	607.99	-0.844615	0.277838	-3.03996	0.00236613	0.039854
ENSBTAG00000012837	COL6A6	collagen type VI alpha 6 chain [Source:VGNC Symbol;Acc:VGNC:56214]	22.8297	-4.23382	1.32379	-3.19825	0.00138263	0.0262013
ENSBTAG00000012850	NME9	NME/NM23 family member 9 [Source:VGNC Symbol;Acc:VGNC:32131]	706.639	3.63651	0.614061	5.92207	3.18e-09	4.54e-07
ENSBTAG00000012855	LPL	lipoprotein lipase [Source:VGNC Symbol;Acc:VGNC:30969]	499.773	2.91949	0.909334	3.21058	0.00132468	0.0253965
ENSBTAG00000012858	NT5C2	5'-nucleotidase, cytosolic II [Source:VGNC Symbol;Acc:VGNC:32291]	2276.92	-0.749894	0.24206	-3.09797	0.00194851	0.0341635
ENSBTAG00000012884	MPTX	putative mucosal pentraxin homolog [Source:NCBI gene (formerly Entrezgene);Acc:504879]	8352.75	5.34068	0.805362	6.63141	3.32e-11	8.39e-09
ENSBTAG00000012887	FCER1A	Fc fragment of IgE receptor Ia [Source:VGNC Symbol;Acc:VGNC:28930]	106.031	-2.37367	0.784804	-3.02453	0.00249017	0.0413625
ENSBTAG00000012899	IFNGR2	interferon gamma receptor 2 [Source:VGNC Symbol;Acc:VGNC:30059]	5434.16	-1.01751	0.330751	-3.07636	0.00209543	0.0360462
ENSBTAG00000012904	EDEM1	ER degradation enhancing alpha-mannosidase like protein 1 [Source:VGNC Symbol;Acc:VGNC:28322]	1767.89	-0.945941	0.25635	-3.69004	0.000224216	0.00635512
ENSBTAG00000012909	CRABP1	cellular retinoic acid binding protein 1 [Source:VGNC Symbol;Acc:VGNC:27685]	763.532	3.30915	0.761559	4.34523	1.39e-05	0.00062899
ENSBTAG00000012931	PLN	phospholamban [Source:VGNC Symbol;Acc:VGNC:33038]	467.572	3.06133	0.814942	3.7565	0.000172303	0.00515367
ENSBTAG00000012979	ZMYND12	zinc finger MYND-type containing 12 [Source:VGNC Symbol;Acc:VGNC:37203]	370.335	1.87767	0.559149	3.35808	0.000784869	0.016948
ENSBTAG00000012999	PRDM4	PR/SET domain 4 [Source:VGNC Symbol;Acc:VGNC:33296]	676.435	-0.837283	0.246122	-3.4019	0.000669184	0.0149618
ENSBTAG00000013015	CCDC13	coiled-coil domain containing 13 [Source:VGNC Symbol;Acc:VGNC:26845]	148.933	3.50493	0.941519	3.72263	0.000197158	0.00578813
ENSBTAG00000013026	SNTN	sentan, cilia apical structure protein [Source:VGNC Symbol;Acc:VGNC:35086]	180.45	4.91362	0.79239	6.20101	5.61e-10	1e-07
ENSBTAG00000013046	MPP1	membrane palmitoylated protein 1 [Source:VGNC Symbol;Acc:VGNC:31582]	3090.95	-0.977993	0.179196	-5.45766	4.82e-08	4.92e-06
ENSBTAG00000013054	MFSD2A	major facilitator superfamily domain containing 2A [Source:VGNC Symbol;Acc:VGNC:31435]	1539.36	-3.04521	0.553072	-5.50599	3.67e-08	3.91e-06
ENSBTAG00000013078	DNAH11	dynein heavy chain 11, axonemal [Source:NCBI gene (formerly Entrezgene);Acc:104968411]	617.667	1.90639	0.538999	3.53691	0.000404839	0.0100512
ENSBTAG00000013114	ZMYND8	zinc finger MYND-type containing 8 [Source:VGNC Symbol;Acc:VGNC:37206]	3150.21	0.753872	0.185647	4.06078	4.89e-05	0.0017487
ENSBTAG00000013116	PLCB4	phospholipase C beta 4 [Source:VGNC Symbol;Acc:VGNC:32983]	1886.26	1.69661	0.503249	3.37131	0.000748116	0.0163364
ENSBTAG00000013117	CACNA2D3	calcium voltage-gated channel auxiliary subunit alpha2delta 3 [Source:VGNC Symbol;Acc:VGNC:26681]	47.8978	-3.37115	1.10208	-3.0589	0.00222153	0.0377408
ENSBTAG00000013136	EFCAB11	EF-hand calcium binding domain 11 [Source:VGNC Symbol;Acc:VGNC:28340]	970.341	0.772712	0.218621	3.53449	0.000408565	0.0100978
ENSBTAG00000013155	COL2A1	collagen type II alpha 1 chain [Source:VGNC Symbol;Acc:VGNC:27564]	135.594	-4.3261	1.26134	-3.42977	0.000604085	0.013674
ENSBTAG00000013165	ENPP2	ectonucleotide pyrophosphatase/phosphodiesterase 2 [Source:VGNC Symbol;Acc:VGNC:28505]	6434.43	-1.18819	0.296646	-4.0054	6.19e-05	0.00211675
ENSBTAG00000013175	GARRE1	granule associated Rac and RHOG effector 1 [Source:VGNC Symbol;Acc:VGNC:30550]	504.436	-0.925246	0.254702	-3.63266	0.000280519	0.00748552
ENSBTAG00000013185	TIMD4	T cell immunoglobulin and mucin domain containing 4 [Source:VGNC Symbol;Acc:VGNC:55313]	113.479	-1.82752	0.615333	-2.96997	0.00297831	0.0478249
ENSBTAG00000013191	AGRN	agrin [Source:VGNC Symbol;Acc:VGNC:25742]	685.295	-1.01338	0.281589	-3.5988	0.00031969	0.00836751
ENSBTAG00000013203	GP5	glycoprotein V platelet [Source:VGNC Symbol;Acc:VGNC:29506]	34.9487	4.29689	1.03586	4.14815	3.35e-05	0.00127086
ENSBTAG00000013205	IL1RAP	interleukin 1 receptor accessory protein [Source:VGNC Symbol;Acc:VGNC:30133]	1015.63	-2.07892	0.509142	-4.08319	4.44e-05	0.00162364
ENSBTAG00000013208	SLC25A4	solute carrier family 25 member 4 [Source:VGNC Symbol;Acc:VGNC:34765]	3148.79	0.860911	0.218971	3.93162	8.44e-05	0.00278604
ENSBTAG00000013263	HOXA1	homeobox A1 [Source:VGNC Symbol;Acc:VGNC:29908]	14.0378	4.35181	1.38015	3.15315	0.00161519	0.0294848
ENSBTAG00000013278	MAGIX	MAGI family member, X-linked [Source:VGNC Symbol;Acc:VGNC:56927]	694.217	0.878005	0.236557	3.71159	0.000205958	0.00597169
ENSBTAG00000013330	TBC1D20	TBC1 domain family member 20 [Source:VGNC Symbol;Acc:VGNC:35634]	1971.68	-0.521159	0.17581	-2.96434	0.00303338	0.0483103
ENSBTAG00000013333	GYS2	glycogen synthase 2 [Source:VGNC Symbol;Acc:VGNC:29731]	10.7002	-7.47216	2.34212	-3.19034	0.00142107	0.0267444
ENSBTAG00000013338	SLC7A9	solute carrier family 7 member 9 [Source:VGNC Symbol;Acc:VGNC:34934]	4.84035	-6.47556	1.95394	-3.3141	0.000919371	0.0191713
ENSBTAG00000013339	NEBL	nebulette [Source:VGNC Symbol;Acc:VGNC:57012]	347.901	2.52158	0.520636	4.84327	1.28e-06	8.22e-05
ENSBTAG00000013364	LIPM	lipase family member M [Source:VGNC Symbol;Acc:VGNC:30908]	31.1729	4.11965	1.19367	3.45125	0.000558005	0.0127718
ENSBTAG00000013368	ANKRD22	ankyrin repeat domain 22 [Source:VGNC Symbol;Acc:VGNC:25916]	1849.62	2.22995	0.474229	4.70227	2.57e-06	0.00014712
ENSBTAG00000013452	AQP9	aquaporin 9 [Source:VGNC Symbol;Acc:VGNC:26051]	64.2444	-6.01149	1.70759	-3.52046	0.000430798	0.0104429
ENSBTAG00000013488	PPP1R14D	protein phosphatase 1 regulatory inhibitor subunit 14D [Source:VGNC Symbol;Acc:VGNC:55136]	136.427	2.32167	0.671664	3.45659	0.000547048	0.0125386
ENSBTAG00000013498	HTR2A	5-hydroxytryptamine receptor 2A [Source:VGNC Symbol;Acc:VGNC:29996]	37.5072	1.66339	0.459195	3.62241	0.000291866	0.00776031
ENSBTAG00000013509	TTC16	tetratricopeptide repeat domain 16 [Source:VGNC Symbol;Acc:VGNC:36456]	58.8686	3.69206	0.81643	4.5222	6.12e-06	0.00031783
ENSBTAG00000013524	CMIP	c-Maf inducing protein [Source:VGNC Symbol;Acc:VGNC:52187]	210.289	1.11749	0.30508	3.66295	0.000249328	0.00686214
ENSBTAG00000013614	TMEM38A	transmembrane protein 38A [Source:VGNC Symbol;Acc:VGNC:36080]	355.645	-0.941737	0.29566	-3.1852	0.00144655	0.0271927
ENSBTAG00000013715	BRINP2	BMP/retinoic acid inducible neural specific 2 [Source:VGNC Symbol;Acc:VGNC:58363]	27.6332	3.8339	0.931597	4.11541	3.86e-05	0.00143691
ENSBTAG00000013745	ITGA5	integrin subunit alpha 5 [Source:VGNC Symbol;Acc:VGNC:30317]	2327.02	-1.60591	0.499214	-3.21688	0.00129594	0.0250502
ENSBTAG00000013760	COL4A6	collagen type IV alpha 6 chain [Source:VGNC Symbol;Acc:VGNC:27567]	208.738	3.33084	0.755211	4.41048	1.03e-05	0.000487795
ENSBTAG00000013778	DNAI3	dynein axonemal intermediate chain 3 [Source:VGNC Symbol;Acc:VGNC:36911]	1016.38	4.31413	0.687538	6.27476	3.5e-10	6.39e-08
ENSBTAG00000013880	WWC1	WW and C2 domain containing 1 [Source:VGNC Symbol;Acc:VGNC:36974]	1123.06	3.11126	0.396272	7.85134	4.12e-15	3.75e-12
ENSBTAG00000013920			1398.67	1.73242	0.563984	3.07176	0.00212803	0.0365687
ENSBTAG00000013928	WFDC2	WAP four-disulfide core domain 2 [Source:VGNC Symbol;Acc:VGNC:36933]	20848.8	3.05819	0.769255	3.97552	7.02e-05	0.00236648
ENSBTAG00000013958	PAK4	p21 (RAC1) activated kinase 4 [Source:NCBI gene (formerly Entrezgene);Acc:539742]	191.612	0.733635	0.195034	3.76157	0.000168852	0.00509382
ENSBTAG00000013989	JHY	junctional cadherin complex regulator [Source:NCBI gene (formerly Entrezgene);Acc:615337]	171.579	2.42334	0.761538	3.18216	0.00146179	0.0274166
ENSBTAG00000013990	WNT6	Wnt family member 6 [Source:VGNC Symbol;Acc:VGNC:36962]	128.065	-3.17319	0.857359	-3.70112	0.000214648	0.00615838
ENSBTAG00000014051	ANGPT1	angiopoietin 1 [Source:VGNC Symbol;Acc:VGNC:53848]	198.944	0.655828	0.174772	3.75247	0.000175103	0.00522475
ENSBTAG00000014054	CFAP206	cilia and flagella associated protein 206 [Source:VGNC Symbol;Acc:VGNC:53786]	109.427	6.37744	1.0862	5.87135	4.32e-09	5.86e-07
ENSBTAG00000014059	ATP2B4	ATPase plasma membrane Ca2+ transporting 4 [Source:VGNC Symbol;Acc:VGNC:97243]	595.254	1.69867	0.540193	3.14456	0.00166336	0.0302296
ENSBTAG00000014064	FGFR2	fibroblast growth factor receptor 2 [Source:VGNC Symbol;Acc:VGNC:28987]	2192.04	2.86124	0.693417	4.12628	3.69e-05	0.00138134
ENSBTAG00000014092	CELF6	CUGBP Elav-like family member 6 [Source:NCBI gene (formerly Entrezgene);Acc:539205]	985.349	1.81425	0.312505	5.8055	6.42e-09	8.49e-07
ENSBTAG00000014119	PRKCZ	protein kinase C zeta [Source:VGNC Symbol;Acc:VGNC:33336]	1613.35	1.22941	0.335043	3.66941	0.000243107	0.00673634
ENSBTAG00000014144	CCDC113	coiled-coil domain containing 113 [Source:VGNC Symbol;Acc:VGNC:26835]	902.111	5.11965	0.762594	6.71347	1.9e-11	4.94e-09
ENSBTAG00000014211	FOXP4	forkhead box P4 [Source:VGNC Symbol;Acc:VGNC:29103]	100.26	2.04076	0.426813	4.78139	1.74e-06	0.000105424
ENSBTAG00000014225	SLC5A9	solute carrier family 5 member 9 [Source:VGNC Symbol;Acc:VGNC:34912]	192.429	3.57518	0.827785	4.31897	1.57e-05	0.000692297
ENSBTAG00000014239	CCNB1	cyclin B1 [Source:VGNC Symbol;Acc:VGNC:26958]	14726.2	2.82788	0.740121	3.82083	0.000133004	0.00417347
ENSBTAG00000014246	CENPH	centromere protein H [Source:VGNC Symbol;Acc:VGNC:27177]	1425.44	1.79454	0.52359	3.42737	0.000609447	0.0137385
ENSBTAG00000014270	UNC5B	unc-5 netrin receptor B [Source:VGNC Symbol;Acc:VGNC:36671]	466.87	-1.59803	0.416919	-3.83295	0.000126618	0.00400371
ENSBTAG00000014297	MOV10	Mov10 RISC complex RNA helicase [Source:VGNC Symbol;Acc:VGNC:31566]	2346.61	-0.792169	0.194908	-4.06432	4.82e-05	0.00172898
ENSBTAG00000014326	CDCA8	cell division cycle associated 8 [Source:VGNC Symbol;Acc:VGNC:27088]	33.084	-5.538	1.52403	-3.63378	0.000279296	0.00746502
ENSBTAG00000014340	KERA	keratocan [Source:VGNC Symbol;Acc:VGNC:30539]	854.588	-2.44079	0.808233	-3.01991	0.00252847	0.0419563
ENSBTAG00000014371	CHPF2	chondroitin polymerizing factor 2 [Source:VGNC Symbol;Acc:VGNC:27313]	219.302	-0.857517	0.269688	-3.17966	0.00147449	0.0275916
ENSBTAG00000014409	MAP3K19	mitogen-activated protein kinase kinase kinase 19 [Source:VGNC Symbol;Acc:VGNC:31194]	113.194	3.97997	1.0817	3.67936	0.00023382	0.0065148
ENSBTAG00000014417		cytosolic arginine sensor for mTORC1 subunit 2 [Source:NCBI gene (formerly Entrezgene);Acc:524593]	200.244	1.17338	0.395018	2.97044	0.00297375	0.0477985
ENSBTAG00000014422	MTMR10	myotubularin related protein 10 [Source:VGNC Symbol;Acc:VGNC:31737]	947.511	-0.863691	0.196364	-4.39842	1.09e-05	0.0005096
ENSBTAG00000014456	ERN2	endoplasmic reticulum to nucleus signaling 2 [Source:VGNC Symbol;Acc:VGNC:28593]	186.039	7.53666	1.25525	6.00412	1.92e-09	2.87e-07
ENSBTAG00000014541	PDGFA	platelet derived growth factor subunit A [Source:VGNC Symbol;Acc:VGNC:32689]	3634.5	1.20524	0.392623	3.06971	0.00214268	0.0367434
ENSBTAG00000014551	TNFAIP8	TNF alpha induced protein 8 [Source:VGNC Symbol;Acc:VGNC:36157]	4076.28	1.70517	0.374498	4.55321	5.28e-06	0.000279695
ENSBTAG00000014567	MYLK	myosin light chain kinase [Source:NCBI gene (formerly Entrezgene);Acc:338037]	19724.8	3.71949	0.740409	5.02355	5.07e-07	3.73e-05
ENSBTAG00000014574	CFAP43	cilia and flagella associated protein 43 [Source:VGNC Symbol;Acc:VGNC:27243]	551.84	1.60686	0.542474	2.96209	0.00305562	0.0485439
ENSBTAG00000014575	COL4A5	collagen type IV alpha 5 chain [Source:VGNC Symbol;Acc:VGNC:50084]	1392.36	2.87971	0.702837	4.09727	4.18e-05	0.00154517
ENSBTAG00000014600	ADCY8	adenylate cyclase 8 [Source:VGNC Symbol;Acc:VGNC:25649]	154.773	2.70474	0.775162	3.48926	0.000484351	0.01147
ENSBTAG00000014609	PPP1R12A	protein phosphatase 1 regulatory subunit 12A [Source:VGNC Symbol;Acc:VGNC:33223]	13558.4	1.04508	0.29099	3.59146	0.000328832	0.00855225
ENSBTAG00000014614	ACTA2	actin alpha 2, smooth muscle [Source:NCBI gene (formerly Entrezgene);Acc:515610]	57567.5	3.20296	0.836077	3.83094	0.000127654	0.00402099
ENSBTAG00000014615	SLC26A2	solute carrier family 26 member 2 [Source:VGNC Symbol;Acc:VGNC:34777]	186.347	-1.4327	0.476656	-3.00572	0.0026495	0.043568
ENSBTAG00000014643	EEF1D	eukaryotic translation elongation factor 1 delta [Source:VGNC Symbol;Acc:VGNC:53861]	5183.76	0.848993	0.256938	3.30427	0.000952243	0.0197314
ENSBTAG00000014645	CNTN2	contactin 2 [Source:VGNC Symbol;Acc:VGNC:27537]	29.3704	-4.82055	1.6344	-2.94943	0.00318362	0.0499497
ENSBTAG00000014707	ISG15	ISG15 ubiquitin like modifier [Source:VGNC Symbol;Acc:VGNC:30293]	1739.86	-1.79552	0.512651	-3.50241	0.000461068	0.0110682
ENSBTAG00000014713	RARRES1	retinoic acid receptor responder 1 [Source:VGNC Symbol;Acc:VGNC:33731]	20523.8	-3.25478	1.01624	-3.20278	0.00136107	0.0258524
ENSBTAG00000014728	TAPBPL	TAP binding protein like [Source:VGNC Symbol;Acc:VGNC:35600]	1004.3	-1.15795	0.262945	-4.40379	1.06e-05	0.000500208
ENSBTAG00000014758	WIF1	WNT inhibitory factor 1 [Source:VGNC Symbol;Acc:VGNC:36938]	759.13	2.01094	0.650926	3.08935	0.00200595	0.0348725
ENSBTAG00000014764	CD9	CD9 molecule [Source:VGNC Symbol;Acc:VGNC:27053]	27274.1	0.857464	0.278456	3.07935	0.00207451	0.0357613
ENSBTAG00000014830	PPP1R32	protein phosphatase 1 regulatory subunit 32 [Source:VGNC Symbol;Acc:VGNC:33239]	713.703	5.2297	0.710067	7.36509	1.77e-13	9.08e-11
ENSBTAG00000014831	PPP1R3C	protein phosphatase 1 regulatory subunit 3C [Source:VGNC Symbol;Acc:VGNC:33244]	1018.98	2.4126	0.66991	3.60138	0.000316528	0.008298
ENSBTAG00000014857		guanylate-binding protein 6-like [Source:NCBI gene (formerly Entrezgene);Acc:107131333]	454.289	-1.44017	0.450994	-3.19333	0.00140643	0.0265603
ENSBTAG00000014858	PRPSAP2	phosphoribosyl pyrophosphate synthetase associated protein 2 [Source:VGNC Symbol;Acc:VGNC:33387]	1996.11	-0.726	0.198471	-3.65796	0.00025423	0.00693052
ENSBTAG00000014920	SEMA3E	semaphorin 3E [Source:VGNC Symbol;Acc:VGNC:34430]	371.931	2.48175	0.597042	4.15675	3.23e-05	0.00123776
ENSBTAG00000015075	HSCB	HscB mitochondrial iron-sulfur cluster cochaperone [Source:VGNC Symbol;Acc:VGNC:29964]	857.356	0.874948	0.25134	3.48114	0.000499293	0.011756
ENSBTAG00000015086	HSD11B1	hydroxysteroid 11-beta dehydrogenase 1 [Source:VGNC Symbol;Acc:VGNC:29965]	630.572	-3.35876	0.969428	-3.46469	0.00053085	0.0122371
ENSBTAG00000015106	DSP	desmoplakin [Source:VGNC Symbol;Acc:VGNC:28225]	1739.83	3.21062	0.569727	5.63537	1.75e-08	2.02e-06
ENSBTAG00000015176			968.754	1.88842	0.542806	3.479	0.000503285	0.011816
ENSBTAG00000015204	SMPX	small muscle protein X-linked [Source:VGNC Symbol;Acc:VGNC:50572]	89.1201	4.16955	1.24951	3.33695	0.000847047	0.0180174
ENSBTAG00000015311	PTPRR	protein tyrosine phosphatase receptor type R [Source:VGNC Symbol;Acc:VGNC:33557]	754.481	3.61539	0.736661	4.90781	9.21e-07	6.27e-05
ENSBTAG00000015334	ZHX1	zinc fingers and homeoboxes 1 [Source:VGNC Symbol;Acc:VGNC:37182]	2629.1	-0.80835	0.254094	-3.1813	0.00146615	0.0274668
ENSBTAG00000015366	SFRP4	secreted frizzled related protein 4 [Source:VGNC Symbol;Acc:VGNC:34522]	839.181	-2.38069	0.701594	-3.39326	0.000690669	0.0153449
ENSBTAG00000015369	MLLT11	MLLT11 transcription factor 7 cofactor [Source:VGNC Symbol;Acc:VGNC:31502]	965.142	-1.43055	0.446054	-3.20712	0.00134071	0.0255841
ENSBTAG00000015378	CCDC180	coiled-coil domain containing 180 [Source:NCBI gene (formerly Entrezgene);Acc:100847289]	166.705	4.45237	0.883216	5.04109	4.63e-07	3.47e-05
ENSBTAG00000015396	RBM24	RNA binding motif protein 24 [Source:VGNC Symbol;Acc:VGNC:33793]	184.526	2.43385	0.709864	3.42861	0.000606682	0.013695
ENSBTAG00000015419	ARHGEF37	Rho guanine nucleotide exchange factor 37 [Source:VGNC Symbol;Acc:VGNC:26116]	1636.02	2.08032	0.51275	4.05718	4.97e-05	0.00177199
ENSBTAG00000015434	DSTN	destrin, actin depolymerizing factor [Source:VGNC Symbol;Acc:VGNC:28226]	17581.4	2.06768	0.471808	4.38245	1.17e-05	0.000537951
ENSBTAG00000015441	ACTG2	actin gamma 2, smooth muscle [Source:VGNC Symbol;Acc:VGNC:59201]	20591.2	5.86647	1.27124	4.61477	3.94e-06	0.000214562
ENSBTAG00000015485	C9H6orf118	chromosome 9 C6orf118 homolog [Source:VGNC Symbol;Acc:VGNC:52744]	348.455	4.93788	0.776571	6.35857	2.04e-10	4.03e-08
ENSBTAG00000015490	HS1BP3	HCLS1 binding protein 3 [Source:VGNC Symbol;Acc:VGNC:59219]	288.627	-0.865439	0.230905	-3.74804	0.000178223	0.00530821
ENSBTAG00000015505	FADS2	fatty acid desaturase 2 [Source:VGNC Symbol;Acc:VGNC:28702]	2176.51	2.35516	0.589758	3.99343	6.51e-05	0.00221401
ENSBTAG00000015575	TACR1	tachykinin receptor 1 [Source:VGNC Symbol;Acc:VGNC:35560]	59.7688	5.2476	1.34475	3.90229	9.53e-05	0.00311508
ENSBTAG00000015690	PLIN4	perilipin 4 [Source:VGNC Symbol;Acc:VGNC:55299]	134.804	9.85022	1.50851	6.52978	6.59e-11	1.57e-08
ENSBTAG00000015692	HSPA4L	heat shock protein family A (Hsp70) member 4 like [Source:VGNC Symbol;Acc:VGNC:53906]	959.093	2.84796	0.585752	4.86205	1.16e-06	7.66e-05
ENSBTAG00000015698	FYCO1	FYVE and coiled-coil domain autophagy adaptor 1 [Source:VGNC Symbol;Acc:VGNC:29162]	1005.63	-0.941818	0.225878	-4.16959	3.05e-05	0.00118754
ENSBTAG00000015711	BTG2	BTG anti-proliferation factor 2 [Source:VGNC Symbol;Acc:VGNC:26598]	9562.57	2.82312	0.7696	3.6683	0.000244172	0.00674597
ENSBTAG00000015723	CRIPT	CXXC repeat containing interactor of PDZ3 domain [Source:VGNC Symbol;Acc:VGNC:27712]	3670.21	0.672168	0.223772	3.0038	0.00266627	0.0437999
ENSBTAG00000015724	BPIFB1	BPI fold containing family B member 1 [Source:VGNC Symbol;Acc:VGNC:26545]	11385.7	4.6799	0.904378	5.17472	2.28e-07	1.84e-05
ENSBTAG00000015749	STEAP1	STEAP family member 1 [Source:NCBI gene (formerly Entrezgene);Acc:515156]	3585.25	-3.14034	0.696891	-4.50622	6.6e-06	0.000337389
ENSBTAG00000015753	RSBN1L	round spermatid basic protein 1 like [Source:VGNC Symbol;Acc:VGNC:53667]	1146.9	0.700709	0.191225	3.66431	0.00024801	0.00684048
ENSBTAG00000015771	YTHDF2	YTH N6-methyladenosine RNA binding protein 2 [Source:VGNC Symbol;Acc:VGNC:37042]	6128.84	-0.372334	0.124547	-2.9895	0.00279433	0.0455389
ENSBTAG00000015773	LRGUK	leucine rich repeats and guanylate kinase domain containing [Source:VGNC Symbol;Acc:VGNC:52794]	100.329	2.88897	0.856971	3.37114	0.000748579	0.0163364
ENSBTAG00000015792	CFAP54	cilia and flagella associated protein 54 [Source:NCBI gene (formerly Entrezgene);Acc:787705]	205.456	1.94873	0.493153	3.95158	7.76e-05	0.00260018
ENSBTAG00000015829	ENPP5	ectonucleotide pyrophosphatase/phosphodiesterase family member 5 [Source:VGNC Symbol;Acc:VGNC:58979]	8901.76	3.82061	0.546408	6.99222	2.71e-12	9.25e-10
ENSBTAG00000015902	PTGFR	prostaglandin F receptor [Source:VGNC Symbol;Acc:VGNC:50251]	62.6995	9.88042	2.44421	4.04238	5.29e-05	0.00187138
ENSBTAG00000015950	ISOC2	isochorismatase domain containing 2 [Source:VGNC Symbol;Acc:VGNC:30302]	2387.07	0.865685	0.179569	4.8209	1.43e-06	8.95e-05
ENSBTAG00000015961	TSPAN2	tetraspanin 2 [Source:VGNC Symbol;Acc:VGNC:36435]	828.014	1.91015	0.522137	3.65833	0.00025386	0.00693052
ENSBTAG00000015988	MYH11	myosin heavy chain 11 [Source:VGNC Symbol;Acc:VGNC:31795]	14006	4.54506	1.01066	4.49711	6.89e-06	0.00034891
ENSBTAG00000015991	CDH1	cadherin 1 [Source:VGNC Symbol;Acc:VGNC:27090]	11055.9	2.63496	0.347841	7.57519	3.59e-14	2.26e-11
ENSBTAG00000016048	CPT1B	carnitine palmitoyltransferase 1B [Source:VGNC Symbol;Acc:VGNC:27677]	2697.59	1.96373	0.509649	3.85311	0.000116626	0.00372365
ENSBTAG00000016057	CSRP1	cysteine and glycine rich protein 1 [Source:VGNC Symbol;Acc:VGNC:27773]	1204.92	1.79872	0.442606	4.06393	4.83e-05	0.00172898
ENSBTAG00000016058	FAM83B	family with sequence similarity 83 member B [Source:VGNC Symbol;Acc:VGNC:28833]	206.531	8.3467	1.09455	7.62567	2.43e-14	1.66e-11
ENSBTAG00000016197	PHLDB1	pleckstrin homology like domain family B member 1 [Source:VGNC Symbol;Acc:VGNC:32837]	598.956	-0.919994	0.309457	-2.97293	0.00294973	0.0474589
ENSBTAG00000016211	GCDH	glutaryl-CoA dehydrogenase [Source:VGNC Symbol;Acc:VGNC:29282]	1564.3	0.567476	0.162756	3.48667	0.000489078	0.0115652
ENSBTAG00000016220	WIPF3	WAS/WASL interacting protein family member 3 [Source:VGNC Symbol;Acc:VGNC:36941]	558.474	2.33949	0.440453	5.31156	1.09e-07	9.8e-06
ENSBTAG00000016231	POFUT1	protein O-fucosyltransferase 1 [Source:VGNC Symbol;Acc:VGNC:33105]	625.277	-0.656379	0.204625	-3.20771	0.00133794	0.0255611
ENSBTAG00000016255	PLEK2	pleckstrin 2 [Source:VGNC Symbol;Acc:VGNC:33002]	1621.92	1.46908	0.367887	3.99329	6.52e-05	0.00221401
ENSBTAG00000016305	ATP13A4	ATPase 13A4 [Source:VGNC Symbol;Acc:VGNC:26280]	15090.5	2.67134	0.701218	3.80957	0.000139211	0.00430243
ENSBTAG00000016455	CACHD1	cache domain containing 1 [Source:VGNC Symbol;Acc:VGNC:26671]	1359.68	-1.12761	0.307327	-3.66909	0.000243413	0.00673634
ENSBTAG00000016486	SORBS2	sorbin and SH3 domain containing 2 [Source:HGNC Symbol;Acc:HGNC:24098]	5723.83	1.13618	0.355843	3.19293	0.00140836	0.0265662
ENSBTAG00000016501	ARHGAP1	Rho GTPase activating protein 1 [Source:VGNC Symbol;Acc:VGNC:26073]	1760.84	1.32272	0.371172	3.56364	0.000365742	0.00933468
ENSBTAG00000016546	PARP12	poly(ADP-ribose) polymerase family member 12 [Source:NCBI gene (formerly Entrezgene);Acc:513185]	1535.26	-1.10564	0.337393	-3.27702	0.00104908	0.0210729
ENSBTAG00000016656	PARP14	poly(ADP-ribose) polymerase family member 14 [Source:NCBI gene (formerly Entrezgene);Acc:540789]	2175.25	-1.27168	0.290301	-4.38055	1.18e-05	0.000541158
ENSBTAG00000016677	C1QL3	complement C1q like 3 [Source:VGNC Symbol;Acc:VGNC:50059]	28.597	6.14168	1.48081	4.14753	3.36e-05	0.00127086
ENSBTAG00000016713	TMEM30B	transmembrane protein 30B [Source:VGNC Symbol;Acc:VGNC:36075]	1006.41	1.95149	0.424753	4.59442	4.34e-06	0.00023504
ENSBTAG00000016765	C7orf61	chromosome 25 C7orf61 homolog [Source:NCBI gene (formerly Entrezgene);Acc:617958]	95.9364	2.6362	0.874684	3.01389	0.00257919	0.0426685
ENSBTAG00000016771	PLK2	polo like kinase 2 [Source:VGNC Symbol;Acc:VGNC:33034]	13330.5	-1.72515	0.471209	-3.66112	0.000251113	0.00686837
ENSBTAG00000016784	DNAH7	dynein axonemal heavy chain 7 [Source:VGNC Symbol;Acc:VGNC:50052]	992.798	2.10871	0.578027	3.64811	0.000264173	0.00715404
ENSBTAG00000016793	SLC35D3	solute carrier family 35 member D3 [Source:VGNC Symbol;Acc:VGNC:34829]	63.2075	-8.12262	1.05438	-7.70371	1.32e-14	1.03e-11
ENSBTAG00000016805	SGMS2	sphingomyelin synthase 2 [Source:VGNC Symbol;Acc:VGNC:34544]	815.881	1.97933	0.619754	3.19373	0.00140446	0.0265537
ENSBTAG00000016847	ARL4D	ADP ribosylation factor like GTPase 4D [Source:VGNC Symbol;Acc:VGNC:26146]	2527.26	1.84656	0.560637	3.29368	0.000988844	0.0201589
ENSBTAG00000016854	AK7	adenylate kinase 7 [Source:VGNC Symbol;Acc:VGNC:25776]	1592.03	1.75706	0.430706	4.0795	4.51e-05	0.00164227
ENSBTAG00000016864	LBP	lipopolysaccharide binding protein [Source:VGNC Symbol;Acc:VGNC:56192]	160.212	-5.79978	1.65085	-3.51321	0.000442734	0.0107164
ENSBTAG00000016926	C13H20orf85	chromosome 13 C20orf85 homolog [Source:VGNC Symbol;Acc:VGNC:49172]	353.892	4.30959	0.782583	5.50688	3.65e-08	3.91e-06
ENSBTAG00000016982	MCOLN3	mucolipin 3 [Source:VGNC Symbol;Acc:VGNC:31320]	6474.96	4.47774	0.920918	4.86226	1.16e-06	7.66e-05
ENSBTAG00000016984	PTPN9	protein tyrosine phosphatase non-receptor type 9 [Source:VGNC Symbol;Acc:VGNC:33543]	2068.47	-0.920738	0.147796	-6.22979	4.67e-10	8.42e-08
ENSBTAG00000017002	RBCK1	RANBP2-type and C3HC4-type zinc finger containing 1 [Source:VGNC Symbol;Acc:VGNC:33776]	1261.09	-0.480642	0.143438	-3.35088	0.000805554	0.0172584
ENSBTAG00000017020	S100G	S100 calcium binding protein G [Source:VGNC Symbol;Acc:VGNC:34249]	30563.9	5.13479	0.594982	8.63015	6.13e-18	1.26e-14
ENSBTAG00000017024	PPARGC1A	PPARG coactivator 1 alpha [Source:VGNC Symbol;Acc:VGNC:33184]	770.738	1.61427	0.291356	5.54055	3.02e-08	3.3e-06
ENSBTAG00000017031		glutamate rich 3 [Source:NCBI gene (formerly Entrezgene);Acc:505843]	196.642	3.04883	0.811167	3.75857	0.000170884	0.00512683
ENSBTAG00000017048	CENPJ	centromere protein J [Source:VGNC Symbol;Acc:VGNC:50039]	434.51	0.680404	0.21437	3.17396	0.00150374	0.028043
ENSBTAG00000017095	DENND4A	DENN domain containing 4A [Source:VGNC Symbol;Acc:VGNC:27999]	1412.19	-1.08836	0.231244	-4.70654	2.52e-06	0.000145084
ENSBTAG00000017098	BPIFA1	BPI fold containing family A member 1 [Source:VGNC Symbol;Acc:VGNC:26543]	167.345	4.73126	1.13943	4.15229	3.29e-05	0.00125626
ENSBTAG00000017104	MUC1	mucin 1, cell surface associated [Source:VGNC Symbol;Acc:VGNC:59186]	4581.99	2.64357	0.708541	3.73101	0.000190714	0.00562914
ENSBTAG00000017124	GPSM2	G protein signaling modulator 2 [Source:VGNC Symbol;Acc:VGNC:29615]	1792.71	1.55442	0.43424	3.57963	0.000344075	0.00887832
ENSBTAG00000017137	CDC37L1	cell division cycle 37 like 1 [Source:VGNC Symbol;Acc:VGNC:27067]	1982.97	0.689396	0.214639	3.21188	0.0013187	0.0253435
ENSBTAG00000017150	EHF	ETS homologous factor [Source:VGNC Symbol;Acc:VGNC:28375]	2258.52	2.74905	0.663386	4.14397	3.41e-05	0.00128779
ENSBTAG00000017167	LRAT	lecithin retinol acyltransferase [Source:VGNC Symbol;Acc:VGNC:49555]	1640.93	2.87622	0.862017	3.33661	0.000848063	0.0180174
ENSBTAG00000017183	PDLIM3	PDZ and LIM domain 3 [Source:VGNC Symbol;Acc:VGNC:32709]	7297.34	5.26799	0.873843	6.02853	1.65e-09	2.51e-07
ENSBTAG00000017194	ASPG	asparaginase [Source:VGNC Symbol;Acc:VGNC:26218]	672.221	5.8692	0.777526	7.54855	4.4e-14	2.68e-11
ENSBTAG00000017205	CCN6	cellular communication network factor 6 [Source:VGNC Symbol;Acc:VGNC:36946]	236.416	-4.05682	1.06257	-3.81791	0.000134585	0.00419104
ENSBTAG00000017233			576.016	-1.26396	0.380815	-3.31909	0.000903125	0.0189046
ENSBTAG00000017249	SBSPON	somatomedin B and thrombospondin type 1 domain containing [Source:VGNC Symbol;Acc:VGNC:34311]	1554.95	-2.8637	0.610606	-4.68993	2.73e-06	0.000155733
ENSBTAG00000017328	PTI	pancreatic trypsin inhibitor [Source:NCBI gene (formerly Entrezgene);Acc:404172]	615.255	-2.26554	0.639909	-3.54041	0.000399498	0.00996378
ENSBTAG00000017350	PCLO	piccolo presynaptic cytomatrix protein [Source:VGNC Symbol;Acc:VGNC:32633]	64.166	-4.42845	1.17641	-3.76436	0.000166977	0.00505584
ENSBTAG00000017366	GRB7	growth factor receptor bound protein 7 [Source:VGNC Symbol;Acc:VGNC:29632]	1461.57	3.56371	0.628486	5.67031	1.43e-08	1.75e-06
ENSBTAG00000017405	RORC	RAR related orphan receptor C [Source:VGNC Symbol;Acc:VGNC:34090]	1809.33	3.65784	0.524026	6.98026	2.95e-12	9.87e-10
ENSBTAG00000017430	PNCK	pregnancy up-regulated nonubiquitous CaM kinase [Source:VGNC Symbol;Acc:VGNC:33079]	19.2598	5.7637	1.48888	3.87116	0.000108319	0.00349239
ENSBTAG00000017448	EFEMP1	EGF containing fibulin extracellular matrix protein 1 [Source:VGNC Symbol;Acc:VGNC:28348]	3070.52	3.35306	0.64225	5.2208	1.78e-07	1.5e-05
ENSBTAG00000017529	CA8	carbonic anhydrase 8 [Source:VGNC Symbol;Acc:VGNC:26658]	3386.46	5.08633	0.787391	6.45972	1.05e-10	2.36e-08
ENSBTAG00000017564	CGN	cingulin [Source:VGNC Symbol;Acc:VGNC:27258]	1946.09	2.23822	0.489495	4.57252	4.82e-06	0.000258449
ENSBTAG00000017592	GPAT3	glycerol-3-phosphate acyltransferase 3 [Source:VGNC Symbol;Acc:VGNC:29513]	929.746	-1.91824	0.472935	-4.05604	4.99e-05	0.00177681
ENSBTAG00000017594	ZHX3	zinc fingers and homeoboxes 3 [Source:VGNC Symbol;Acc:VGNC:37184]	112.137	-1.16869	0.241522	-4.83887	1.31e-06	8.35e-05
ENSBTAG00000017628	MAP7D2	MAP7 domain containing 2 [Source:VGNC Symbol;Acc:VGNC:55063]	3.93647	-5.77378	1.77338	-3.2558	0.00113075	0.0225277
ENSBTAG00000017711	WHAMM	WASP homolog associated with actin, golgi membranes and microtubules [Source:VGNC Symbol;Acc:VGNC:53957]	1187.49	0.579658	0.181597	3.19201	0.00141286	0.0266205
ENSBTAG00000017715	HOMER2	homer scaffold protein 2 [Source:VGNC Symbol;Acc:VGNC:29902]	1106.86	1.60877	0.340353	4.72678	2.28e-06	0.000133696
ENSBTAG00000017739	TNK1	tyrosine kinase non receptor 1 [Source:VGNC Symbol;Acc:VGNC:36182]	729.35	1.25511	0.241581	5.19542	2.04e-07	1.7e-05
ENSBTAG00000017752	DYNLRB2	dynein light chain roadblock-type 2 [Source:VGNC Symbol;Acc:VGNC:28277]	1413.19	1.21587	0.378172	3.21512	0.00130392	0.0251453
ENSBTAG00000017769	RIBC1	RIB43A domain with coiled-coils 1 [Source:VGNC Symbol;Acc:VGNC:33957]	1764.16	1.81055	0.513522	3.52575	0.000422284	0.0102821
ENSBTAG00000017808	ARSJ	arylsulfatase family member J [Source:VGNC Symbol;Acc:VGNC:26178]	913.06	-1.75426	0.510371	-3.43723	0.000587703	0.0133584
ENSBTAG00000017823	CFAP52	cilia and flagella associated protein 52 [Source:VGNC Symbol;Acc:VGNC:27245]	1002.23	4.51084	0.605289	7.45238	9.17e-14	5.23e-11
ENSBTAG00000017826	SCLY	selenocysteine lyase [Source:VGNC Symbol;Acc:VGNC:55677]	325.337	-1.35587	0.321253	-4.22057	2.44e-05	0.000999778
ENSBTAG00000017835	C7H5orf63	chromosome 7 C5orf63 homolog [Source:VGNC Symbol;Acc:VGNC:52736]	525.081	1.07638	0.362508	2.96926	0.00298519	0.0478417
ENSBTAG00000017856	TSTD1	thiosulfate sulfurtransferase like domain containing 1 [Source:VGNC Symbol;Acc:VGNC:50177]	5802.13	0.870356	0.291762	2.9831	0.00285344	0.0462268
ENSBTAG00000017867	YPEL1	yippee like 1 [Source:VGNC Symbol;Acc:VGNC:37034]	486.656	0.810878	0.259944	3.11943	0.001812	0.0322174
ENSBTAG00000017883	LRRC38	leucine rich repeat containing 38 [Source:VGNC Symbol;Acc:VGNC:31012]	201.942	3.65439	0.776219	4.70794	2.5e-06	0.000144599
ENSBTAG00000017943	GALNT6	polypeptide N-acetylgalactosaminyltransferase 6 [Source:VGNC Symbol;Acc:VGNC:29234]	851.643	2.21361	0.614207	3.60401	0.00031334	0.00824326
ENSBTAG00000017964	LRRC51	leucine-rich repeat-containing protein 51 [Source:NCBI gene (formerly Entrezgene);Acc:515066]	1245.25	0.79534	0.267287	2.9756	0.0029242	0.0470943
ENSBTAG00000017969	CA4	carbonic anhydrase 4 [Source:VGNC Symbol;Acc:VGNC:26654]	498.632	-2.39281	0.786018	-3.04422	0.00233287	0.0393472
ENSBTAG00000018064	FAM221A	family with sequence similarity 221, member A [Source:NCBI gene (formerly Entrezgene);Acc:505226]	448.954	3.67161	0.731926	5.01637	5.27e-07	3.84e-05
ENSBTAG00000018101	AHCY	adenosylhomocysteinase [Source:VGNC Symbol;Acc:VGNC:25750]	7126.85	0.778482	0.245444	3.17173	0.00151533	0.0281951
ENSBTAG00000018106	SPATA18	spermatogenesis associated 18 [Source:VGNC Symbol;Acc:VGNC:35176]	258.107	3.4009	0.755632	4.50074	6.77e-06	0.000344053
ENSBTAG00000018156	KRTCAP3	keratinocyte associated protein 3 [Source:VGNC Symbol;Acc:VGNC:30752]	2785.98	1.66633	0.34377	4.84723	1.25e-06	8.09e-05
ENSBTAG00000018165	RIPOR2	RHO family interacting cell polarization regulator 2 [Source:VGNC Symbol;Acc:VGNC:54232]	281.398	2.43799	0.607495	4.01318	5.99e-05	0.00206534
ENSBTAG00000018169	ITGB4	integrin subunit beta 4 [Source:VGNC Symbol;Acc:VGNC:30329]	1990.12	1.23958	0.335421	3.6956	0.00021937	0.00625013
ENSBTAG00000018227	SLC4A7	solute carrier family 4 member 7 [Source:VGNC Symbol;Acc:VGNC:34896]	1018.37	2.05636	0.565568	3.63593	0.000276985	0.00741532
ENSBTAG00000018235	SLC45A2	solute carrier family 45 member 2 [Source:VGNC Symbol;Acc:VGNC:34881]	258.522	2.30759	0.677259	3.40725	0.000656216	0.0147321
ENSBTAG00000018297	PLEKHH1	pleckstrin homology, MyTH4 and FERM domain containing H1 [Source:VGNC Symbol;Acc:VGNC:33020]	224.469	2.75731	0.480417	5.73942	9.5e-09	1.22e-06
ENSBTAG00000018300	TNFRSF19	TNF receptor superfamily member 19 [Source:VGNC Symbol;Acc:VGNC:53840]	747.059	-1.01471	0.30387	-3.3393	0.000839899	0.0179474
ENSBTAG00000018342	TJP3	tight junction protein 3 [Source:VGNC Symbol;Acc:VGNC:35883]	2115.4	2.5807	0.403277	6.39934	1.56e-10	3.24e-08
ENSBTAG00000018356	SYT15	synaptotagmin 15 [Source:NCBI gene (formerly Entrezgene);Acc:529391]	5.24438	4.53943	1.48146	3.06415	0.00218286	0.0372579
ENSBTAG00000018382	SMS	spermine synthase [Source:VGNC Symbol;Acc:VGNC:35035]	23219.6	1.33104	0.360679	3.69037	0.000223924	0.00635512
ENSBTAG00000018398	GPR4	G protein-coupled receptor 4 [Source:VGNC Symbol;Acc:VGNC:29587]	173.916	-1.70576	0.470222	-3.62757	0.000286105	0.00762219
ENSBTAG00000018413	TENT5B	terminal nucleotidyltransferase 5B [Source:VGNC Symbol;Acc:VGNC:28816]	1566.89	1.72147	0.472343	3.64454	0.000267866	0.00722646
ENSBTAG00000018446	GCA	grancalcin [Source:VGNC Symbol;Acc:VGNC:29278]	381.639	1.92572	0.464296	4.1476	3.36e-05	0.00127086
ENSBTAG00000018453	ANKRD37	ankyrin repeat domain 37 [Source:VGNC Symbol;Acc:VGNC:25928]	598.533	3.37684	0.58617	5.76086	8.37e-09	1.09e-06
ENSBTAG00000018474	IL6R	interleukin 6 receptor [Source:VGNC Symbol;Acc:VGNC:30167]	16078.4	2.45951	0.603927	4.07252	4.65e-05	0.00168482
ENSBTAG00000018487	CFAP45	cilia and flagella associated protein 45 [Source:VGNC Symbol;Acc:VGNC:27244]	875.723	3.55358	0.761168	4.66859	3.03e-06	0.000170446
ENSBTAG00000018493	ERICH5	glutamate rich 5 [Source:VGNC Symbol;Acc:VGNC:28585]	555.236	-3.06324	0.73611	-4.16139	3.16e-05	0.00121856
ENSBTAG00000018499	ANXA8L1	annexin A8-like 1 [Source:NCBI gene (formerly Entrezgene);Acc:281627]	2761.83	3.42462	0.529303	6.47005	9.8e-11	2.23e-08
ENSBTAG00000018520	SCN1A	sodium voltage-gated channel alpha subunit 1 [Source:VGNC Symbol;Acc:VGNC:34345]	31.1625	3.59846	0.866568	4.15254	3.29e-05	0.00125626
ENSBTAG00000018539	KLK1	kallikrein 1 [Source:VGNC Symbol;Acc:VGNC:57049]	3227.89	-3.13465	0.620474	-5.05202	4.37e-07	3.32e-05
ENSBTAG00000018543	VIL1	villin 1 [Source:VGNC Symbol;Acc:VGNC:36794]	1228.03	4.84061	0.858198	5.64043	1.7e-08	1.99e-06
ENSBTAG00000018554			23.3975	3.2754	0.943847	3.47027	0.000519939	0.0120519
ENSBTAG00000018570	SDR16C5	short chain dehydrogenase/reductase family 16C member 5 [Source:VGNC Symbol;Acc:VGNC:34395]	10285.4	4.60077	0.675104	6.81491	9.43e-12	2.58e-09
ENSBTAG00000018645	DLX5	distal-less homeobox 5 [Source:VGNC Symbol;Acc:VGNC:28101]	2274.61	2.92029	0.284437	10.2669	9.93e-25	8.15e-21
ENSBTAG00000018656	HP1BP3	heterochromatin protein 1 binding protein 3 [Source:VGNC Symbol;Acc:VGNC:29935]	5140.29	0.398497	0.131655	3.02682	0.00247142	0.0411344
ENSBTAG00000018703	OSTN	osteocrin [Source:VGNC Symbol;Acc:VGNC:32481]	11.9456	3.19583	0.74766	4.27444	1.92e-05	0.000808375
ENSBTAG00000018747	PRKAA2	protein kinase AMP-activated catalytic subunit alpha 2 [Source:VGNC Symbol;Acc:VGNC:50249]	357.265	1.52316	0.40694	3.74295	0.000181871	0.00539727
ENSBTAG00000018771	DNAAF1	dynein axonemal assembly factor 1 [Source:VGNC Symbol;Acc:VGNC:50155]	276.359	3.85726	0.675692	5.70861	1.14e-08	1.43e-06
ENSBTAG00000018809	RANGRF	RAN guanine nucleotide release factor [Source:VGNC Symbol;Acc:VGNC:33714]	826.676	0.842707	0.196236	4.29435	1.75e-05	0.000746824
ENSBTAG00000018914	RAB25	RAB25, member RAS oncogene family [Source:VGNC Symbol;Acc:VGNC:33632]	3348.94	2.67419	0.390799	6.84289	7.76e-12	2.2e-09
ENSBTAG00000019002	SLC2A12	solute carrier family 2 member 12 [Source:VGNC Symbol;Acc:VGNC:34798]	773.828	2.72626	0.521321	5.22953	1.7e-07	1.44e-05
ENSBTAG00000019017		interferon-induced transmembrane protein 1-like [Source:NCBI gene (formerly Entrezgene);Acc:112444847]	7893.23	-1.49375	0.430329	-3.47119	0.000518154	0.0120275
ENSBTAG00000019054	EPSTI1	epithelial stromal interaction 1 [Source:VGNC Symbol;Acc:VGNC:28557]	497.041	-1.53225	0.472287	-3.24431	0.00117735	0.023307
ENSBTAG00000019071	COMMD10	COMM domain containing 10 [Source:VGNC Symbol;Acc:VGNC:27582]	2674.88	-0.864679	0.192652	-4.48829	7.18e-06	0.000361525
ENSBTAG00000019091	RNPC3	RNA binding region (RNP1, RRM) containing 3 [Source:NCBI gene (formerly Entrezgene);Acc:768060]	3528.59	0.814652	0.226182	3.60176	0.000316076	0.008298
ENSBTAG00000019125	SLC1A1	solute carrier family 1 member 1 [Source:VGNC Symbol;Acc:VGNC:34711]	39926.1	3.0727	0.698674	4.3979	1.09e-05	0.0005096
ENSBTAG00000019181	BAIAP2L1	BAR/IMD domain containing adaptor protein 2 like 1 [Source:VGNC Symbol;Acc:VGNC:26413]	1450.74	1.86734	0.387703	4.81641	1.46e-06	9.09e-05
ENSBTAG00000019204	RTN3	reticulon 3 [Source:NCBI gene (formerly Entrezgene);Acc:359721]	11466.1	1.26828	0.410972	3.08606	0.00202831	0.0352239
ENSBTAG00000019229	TMEM144	transmembrane protein 144 [Source:VGNC Symbol;Acc:VGNC:35976]	3089.61	3.99642	0.680275	5.87471	4.24e-09	5.79e-07
ENSBTAG00000019230	PTGER3	prostaglandin E receptor 3 [Source:VGNC Symbol;Acc:VGNC:33503]	341.625	2.90917	0.663398	4.38525	1.16e-05	0.000532571
ENSBTAG00000019249	HS3ST6	heparan sulfate-glucosamine 3-sulfotransferase 6 [Source:VGNC Symbol;Acc:VGNC:29961]	41.9309	1.86009	0.576029	3.22916	0.00124153	0.0243136
ENSBTAG00000019252	KDF1	keratinocyte differentiation factor 1 [Source:VGNC Symbol;Acc:VGNC:30521]	862.149	3.65093	0.566198	6.44816	1.13e-10	2.48e-08
ENSBTAG00000019254	CFAP77	cilia and flagella associated protein 77 [Source:VGNC Symbol;Acc:VGNC:59210]	144.384	5.59058	0.972123	5.7509	8.88e-09	1.15e-06
ENSBTAG00000019287	FAM81B	family with sequence similarity 81 member B [Source:VGNC Symbol;Acc:VGNC:28831]	360.74	4.42533	0.689978	6.41373	1.42e-10	2.99e-08
ENSBTAG00000019291	GRB14	growth factor receptor bound protein 14 [Source:VGNC Symbol;Acc:VGNC:29630]	351.134	2.6835	0.909633	2.95009	0.0031768	0.0499372
ENSBTAG00000019297	GFRA1	GDNF family receptor alpha 1 [Source:VGNC Symbol;Acc:VGNC:29332]	72.3485	3.17665	0.992156	3.20177	0.00136587	0.0259136
ENSBTAG00000019347	PLXDC1	plexin domain containing 1 [Source:VGNC Symbol;Acc:VGNC:33057]	3257.86	-1.92702	0.526239	-3.66187	0.000250379	0.00686214
ENSBTAG00000019353	STIM2	stromal interaction molecule 2 [Source:VGNC Symbol;Acc:VGNC:53776]	878.4	-0.845561	0.243047	-3.479	0.000503281	0.011816
ENSBTAG00000019378	KIAA1755	KIAA1755 [Source:VGNC Symbol;Acc:VGNC:30576]	94.8376	-3.96848	1.18875	-3.33838	0.00084269	0.0179836
ENSBTAG00000019399	CNKSR1	connector enhancer of kinase suppressor of Ras 1 [Source:VGNC Symbol;Acc:VGNC:97254]	79.6624	1.78248	0.51058	3.49109	0.00048105	0.0114082
ENSBTAG00000019451	TAPT1	transmembrane anterior posterior transformation 1 [Source:VGNC Symbol;Acc:VGNC:35601]	1608.59	1.09261	0.354677	3.08058	0.00206598	0.0356518
ENSBTAG00000019455	MYO5B	myosin VB [Source:VGNC Symbol;Acc:VGNC:31827]	2440.87	1.88806	0.477088	3.95748	7.57e-05	0.00254206
ENSBTAG00000019465	ITPKC	inositol-trisphosphate 3-kinase C [Source:VGNC Symbol;Acc:VGNC:30345]	803.705	-1.97137	0.512843	-3.84401	0.000121041	0.00384961
ENSBTAG00000019537	MARCHF8	membrane associated ring-CH-type finger 8 [Source:VGNC Symbol;Acc:VGNC:55990]	1293.48	-0.8282	0.240565	-3.44273	0.000575879	0.013126
ENSBTAG00000019595	EGFLAM	EGF like, fibronectin type III and laminin G domains [Source:VGNC Symbol;Acc:VGNC:55044]	565.135	-1.63991	0.531836	-3.08349	0.00204587	0.0354539
ENSBTAG00000019633	SHROOM3	shroom family member 3 [Source:VGNC Symbol;Acc:VGNC:34609]	1265.81	2.52307	0.500171	5.04442	4.55e-07	3.44e-05
ENSBTAG00000019639	SNX16	sorting nexin 16 [Source:VGNC Symbol;Acc:VGNC:35096]	1448.58	0.979555	0.292112	3.35335	0.000798392	0.0171273
ENSBTAG00000019675	ATXN1	ataxin 1 [Source:VGNC Symbol;Acc:VGNC:26337]	188.183	1.04916	0.313234	3.34945	0.00080973	0.0173253
ENSBTAG00000019679	SYNE4	spectrin repeat containing nuclear envelope family member 4 [Source:VGNC Symbol;Acc:VGNC:52255]	1103.51	1.86152	0.607798	3.06273	0.00219325	0.0373377
ENSBTAG00000019712	ST14	ST14 transmembrane serine protease matriptase [Source:NCBI gene (formerly Entrezgene);Acc:767617]	9601.42	2.78582	0.431543	6.45548	1.08e-10	2.39e-08
ENSBTAG00000019726	ANKEF1	ankyrin repeat and EF-hand domain containing 1 [Source:VGNC Symbol;Acc:VGNC:25899]	52.9131	2.34981	0.756619	3.10567	0.00189852	0.0334657
ENSBTAG00000019808	CCSER1	coiled-coil serine rich protein 1 [Source:VGNC Symbol;Acc:VGNC:26993]	729.427	2.22308	0.352134	6.31318	2.73e-10	5.16e-08
ENSBTAG00000019818	CASZ1	castor zinc finger 1 [Source:VGNC Symbol;Acc:VGNC:50113]	153.277	2.34621	0.441498	5.31421	1.07e-07	9.71e-06
ENSBTAG00000019832	TGFBR2	transforming growth factor beta receptor 2 [Source:VGNC Symbol;Acc:VGNC:35805]	5410.85	-1.32803	0.448907	-2.95836	0.00309278	0.048992
ENSBTAG00000019839	LTBP1	latent transforming growth factor beta binding protein 1 [Source:VGNC Symbol;Acc:VGNC:31071]	2583.58	2.51322	0.521965	4.81491	1.47e-06	9.12e-05
ENSBTAG00000019859	B3GALT2	beta-1,3-galactosyltransferase 2 [Source:VGNC Symbol;Acc:VGNC:26373]	133.642	2.81629	0.603756	4.66461	3.09e-06	0.000173186
ENSBTAG00000019881		zinc finger protein 474-like [Source:NCBI gene (formerly Entrezgene);Acc:781423]	136.472	4.44816	1.00688	4.41778	9.97e-06	0.000476652
ENSBTAG00000019890	ATP6V1G3	ATPase H+ transporting V1 subunit G3 [Source:VGNC Symbol;Acc:VGNC:26325]	50.8045	6.06176	1.69431	3.57772	0.000346609	0.00891567
ENSBTAG00000019920	BICDL2	BICD family like cargo adaptor 2 [Source:VGNC Symbol;Acc:VGNC:26493]	763.866	1.67576	0.382128	4.38535	1.16e-05	0.000532571
ENSBTAG00000019993	APLN	apelin [Source:VGNC Symbol;Acc:VGNC:26017]	9.09892	-2.1257	0.671168	-3.16717	0.00153933	0.0285445
ENSBTAG00000020000	RAP1GAP2	RAP1 GTPase activating protein 2 [Source:VGNC Symbol;Acc:VGNC:33717]	144.86	3.70132	0.9159	4.04119	5.32e-05	0.00187691
ENSBTAG00000020003	KLHL14	kelch like family member 14 [Source:VGNC Symbol;Acc:VGNC:30644]	177.835	4.18265	0.807979	5.17668	2.26e-07	1.83e-05
ENSBTAG00000020018	FRK	fyn related Src family tyrosine kinase [Source:VGNC Symbol;Acc:VGNC:29112]	756.447	2.36491	0.38332	6.16954	6.85e-10	1.18e-07
ENSBTAG00000020067	LLGL2	LLGL scribble cell polarity complex component 2 [Source:VGNC Symbol;Acc:VGNC:30916]	934.973	1.85425	0.479554	3.8666	0.000110361	0.0035443
ENSBTAG00000020097	PERP	p53 apoptosis effector related to PMP22 [Source:NCBI gene (formerly Entrezgene);Acc:509485]	6855.46	3.58177	0.433957	8.25376	1.53e-16	2.1e-13
ENSBTAG00000020099	STMN2	stathmin 2 [Source:VGNC Symbol;Acc:VGNC:35404]	171.663	-3.44481	0.674567	-5.1067	3.28e-07	2.56e-05
ENSBTAG00000020119	RNF43	ring finger protein 43 [Source:VGNC Symbol;Acc:VGNC:34068]	233.634	3.30985	0.626574	5.28246	1.27e-07	1.12e-05
ENSBTAG00000020126	MYO10	myosin X [Source:VGNC Symbol;Acc:VGNC:31811]	1861.61	2.40794	0.424107	5.67768	1.37e-08	1.7e-06
ENSBTAG00000020130	CLCN3	chloride voltage-gated channel 3 [Source:VGNC Symbol;Acc:VGNC:27397]	1885.88	0.899649	0.279107	3.22331	0.00126719	0.0247084
ENSBTAG00000020166	ZNFX1	zinc finger NFX1-type containing 1 [Source:VGNC Symbol;Acc:VGNC:37357]	2412.8	-1.3379	0.321771	-4.15793	3.21e-05	0.00123428
ENSBTAG00000020172	DENND2D	DENN domain containing 2D [Source:VGNC Symbol;Acc:VGNC:27997]	782.763	1.29632	0.38374	3.37812	0.00072984	0.0160555
ENSBTAG00000020202	CRHBP	corticotropin releasing hormone binding protein [Source:VGNC Symbol;Acc:VGNC:27708]	182.779	-2.62122	0.75063	-3.49203	0.000479364	0.0113847
ENSBTAG00000020214	LRRC8B	leucine rich repeat containing 8 VRAC subunit B [Source:VGNC Symbol;Acc:VGNC:31030]	507.029	-1.19603	0.355686	-3.36261	0.000772107	0.0167606
ENSBTAG00000020238	RIMS1	regulating synaptic membrane exocytosis 1 [Source:VGNC Symbol;Acc:VGNC:53801]	563.608	5.82191	1.35208	4.30589	1.66e-05	0.000720165
ENSBTAG00000020264	CCDC181	coiled-coil domain containing 181 [Source:VGNC Symbol;Acc:VGNC:26876]	194.31	5.87958	1.04581	5.62203	1.89e-08	2.17e-06
ENSBTAG00000020344	SLC44A3	solute carrier family 44 member 3 [Source:VGNC Symbol;Acc:VGNC:34877]	1711.49	1.29847	0.368269	3.52588	0.000422079	0.0102821
ENSBTAG00000020361	SLC35F3	solute carrier family 35 member F3 [Source:VGNC Symbol;Acc:VGNC:34833]	732.135	3.03285	0.771229	3.93249	8.41e-05	0.00278157
ENSBTAG00000020391	MEP1B	meprin A subunit beta [Source:VGNC Symbol;Acc:VGNC:31389]	6596.89	4.70797	1.05031	4.48244	7.38e-06	0.000369212
ENSBTAG00000020406	GPC3	glypican 3 [Source:VGNC Symbol;Acc:VGNC:29525]	83.3071	3.67708	1.16558	3.15473	0.00160646	0.0294566
ENSBTAG00000020412	RAP2A	RAP2A, member of RAS oncogene family [Source:VGNC Symbol;Acc:VGNC:33719]	717.588	1.26568	0.400319	3.16168	0.00156863	0.0289245
ENSBTAG00000020495	SH3YL1	SH3 and SYLF domain containing 1 [Source:VGNC Symbol;Acc:VGNC:34584]	1913.4	0.850144	0.275185	3.08936	0.0020059	0.0348725
ENSBTAG00000020512	GJB1	gap junction protein beta 1 [Source:VGNC Symbol;Acc:VGNC:29376]	210.485	4.35664	1.08328	4.0217	5.78e-05	0.00200049
ENSBTAG00000020522		T-complex protein 11 X-linked protein 2 [Source:NCBI gene (formerly Entrezgene);Acc:522334]	337.892	4.4796	0.922738	4.85468	1.21e-06	7.85e-05
ENSBTAG00000020533	FBXO34	F-box protein 34 [Source:VGNC Symbol;Acc:VGNC:28907]	2560.85	-0.793365	0.219129	-3.62053	0.000293995	0.00779443
ENSBTAG00000020536	HERC6	HECT and RLD domain containing E3 ubiquitin protein ligase family member 6 [Source:VGNC Symbol;Acc:VGNC:29815]	1306.96	-1.33553	0.300519	-4.4441	8.83e-06	0.000429813
ENSBTAG00000020559	STMND1	stathmin domain containing 1 [Source:VGNC Symbol;Acc:VGNC:35407]	302.09	2.56131	0.61283	4.17948	2.92e-05	0.00115818
ENSBTAG00000020560	CLPTM1	CLPTM1 regulator of GABA type A receptor forward trafficking [Source:VGNC Symbol;Acc:VGNC:27460]	997.558	-0.888572	0.281364	-3.15808	0.00158811	0.0291853
ENSBTAG00000020643	BARX2	BARX homeobox 2 [Source:VGNC Symbol;Acc:VGNC:26424]	465.107	2.75562	0.934396	2.9491	0.00318704	0.0499497
ENSBTAG00000020647	RASL11B	RAS like family 11 member B [Source:VGNC Symbol;Acc:VGNC:33755]	188.836	2.9948	0.454037	6.59595	4.23e-11	1.03e-08
ENSBTAG00000020654	BAZ2B	bromodomain adjacent to zinc finger domain 2B [Source:VGNC Symbol;Acc:VGNC:55328]	6901.8	0.536782	0.149275	3.59592	0.000323244	0.00843363
ENSBTAG00000020689	PPP1R13L	protein phosphatase 1 regulatory subunit 13 like [Source:VGNC Symbol;Acc:VGNC:33225]	665.989	1.12395	0.355099	3.16518	0.00154989	0.0286433
ENSBTAG00000020705	PRSS12	serine protease 12 [Source:VGNC Symbol;Acc:VGNC:33413]	95.6169	-2.55351	0.719874	-3.54716	0.00038941	0.00978655
ENSBTAG00000020791	RAPGEF1	Rap guanine nucleotide exchange factor 1 [Source:VGNC Symbol;Acc:VGNC:33722]	384.044	-0.778659	0.240684	-3.23519	0.00121561	0.023863
ENSBTAG00000020809	SLC36A2	solute carrier family 36 member 2 [Source:VGNC Symbol;Acc:VGNC:34839]	622.496	4.90933	1.14995	4.26916	1.96e-05	0.000825651
ENSBTAG00000020810	CYB561	cytochrome b561 [Source:VGNC Symbol;Acc:VGNC:50257]	1459.66	1.62116	0.340187	4.76551	1.88e-06	0.000113051
ENSBTAG00000020836	CIBAR2	CBY1 interacting BAR domain containing 2 [Source:VGNC Symbol;Acc:VGNC:28845]	330.98	5.0355	0.704518	7.14744	8.84e-13	3.37e-10
ENSBTAG00000020837	ARHGEF16	Rho guanine nucleotide exchange factor 16 [Source:VGNC Symbol;Acc:VGNC:26108]	888.825	2.13103	0.411732	5.17579	2.27e-07	1.83e-05
ENSBTAG00000020929	ARMC3	armadillo repeat containing 3 [Source:VGNC Symbol;Acc:VGNC:26157]	604.07	4.29445	0.759043	5.65772	1.53e-08	1.85e-06
ENSBTAG00000020956	MPPED2	metallophosphoesterase domain containing 2 [Source:VGNC Symbol;Acc:VGNC:31588]	1528.86	3.37683	0.621419	5.43406	5.51e-08	5.5e-06
ENSBTAG00000020957	FZD5	frizzled class receptor 5 [Source:VGNC Symbol;Acc:VGNC:29169]	199.01	4.33796	0.704909	6.15393	7.56e-10	1.27e-07
ENSBTAG00000020990	P2RY14	purinergic receptor P2Y14 [Source:VGNC Symbol;Acc:VGNC:32527]	1108.21	-2.38049	0.766047	-3.10749	0.00188681	0.0332951
ENSBTAG00000021003	GALR1	galanin receptor 1 [Source:VGNC Symbol;Acc:VGNC:29239]	31.3742	-2.48907	0.821696	-3.02918	0.00245218	0.0408971
ENSBTAG00000021007	FOLR1	folate receptor alpha [Source:NCBI gene (formerly Entrezgene);Acc:539750]	9709.5	2.69164	0.645131	4.17224	3.02e-05	0.00118136
ENSBTAG00000021033	SGK2	serum/glucocorticoid regulated kinase 2 [Source:VGNC Symbol;Acc:VGNC:34542]	237.693	4.27936	0.557094	7.68158	1.57e-14	1.12e-11
ENSBTAG00000021059	TNMD	tenomodulin [Source:VGNC Symbol;Acc:VGNC:36187]	3272.44	-2.93532	0.870017	-3.37387	0.000741204	0.0162837
ENSBTAG00000021062	SMARCD2	SWI/SNF related, matrix associated, actin dependent regulator of chromatin, subfamily d, member 2 [Source:VGNC Symbol;Acc:VGNC:34994]	3040.74	-1.11342	0.225194	-4.94425	7.64e-07	5.38e-05
ENSBTAG00000021068	SUFU	SUFU negative regulator of hedgehog signaling [Source:VGNC Symbol;Acc:VGNC:35461]	99.4896	-1.77126	0.335768	-5.27526	1.33e-07	1.15e-05
ENSBTAG00000021079	C3H1orf210	chromosome 3 C1orf210 homolog [Source:VGNC Symbol;Acc:VGNC:52710]	3086.51	3.59433	0.362962	9.90277	4.05e-23	2.21e-19
ENSBTAG00000021082	TMEM125	transmembrane protein 125 [Source:VGNC Symbol;Acc:VGNC:35958]	1818.44	2.30285	0.447573	5.1452	2.67e-07	2.13e-05
ENSBTAG00000021113	ALDH3A1	aldehyde dehydrogenase 3 family member A1 [Source:VGNC Symbol;Acc:VGNC:25813]	3.35941	-4.80105	1.51968	-3.15925	0.00158178	0.029119
ENSBTAG00000021118	CYP26A1	cytochrome P450, family 26, subfamily A, polypeptide 1 [Source:NCBI gene (formerly Entrezgene);Acc:539047]	34158.6	-3.05667	0.978097	-3.12512	0.00177733	0.0317041
ENSBTAG00000021133	TENM3	teneurin transmembrane protein 3 [Source:VGNC Symbol;Acc:VGNC:35743]	767.426	-1.4327	0.430864	-3.32519	0.000883573	0.0185902
ENSBTAG00000021158	SATB1	SATB homeobox 1 [Source:VGNC Symbol;Acc:VGNC:34298]	409.745	1.40743	0.463268	3.03805	0.00238114	0.0400208
ENSBTAG00000021160	AP1M2	adaptor related protein complex 1 subunit mu 2 [Source:VGNC Symbol;Acc:VGNC:25980]	4580.9	3.05385	0.486158	6.2816	3.35e-10	6.18e-08
ENSBTAG00000021164	SLMAP	sarcolemma associated protein [Source:VGNC Symbol;Acc:VGNC:34969]	4420.37	2.84027	0.52892	5.36995	7.88e-08	7.43e-06
ENSBTAG00000021190	CDH2	cadherin 2 [Source:VGNC Symbol;Acc:VGNC:27098]	245.32	-2.34472	0.667676	-3.51177	0.000445138	0.0107587
ENSBTAG00000021204	TES	testin LIM domain protein [Source:VGNC Symbol;Acc:VGNC:35752]	11366.7	2.52169	0.617769	4.08193	4.47e-05	0.00162882
ENSBTAG00000021216	HECW1	HECT, C2 and WW domain containing E3 ubiquitin protein ligase 1 [Source:VGNC Symbol;Acc:VGNC:55052]	7420.2	4.50283	0.730066	6.16771	6.93e-10	1.18e-07
ENSBTAG00000021251	RIPK4	receptor interacting serine/threonine kinase 4 [Source:VGNC Symbol;Acc:VGNC:33983]	1005.13	1.96429	0.442235	4.44173	8.92e-06	0.000433282
ENSBTAG00000021262	SNRPD3	small nuclear ribonucleoprotein D3 polypeptide [Source:VGNC Symbol;Acc:VGNC:35080]	7130.48	0.691588	0.215345	3.21153	0.00132028	0.0253435
ENSBTAG00000021283	KCNF1	potassium voltage-gated channel modifier subfamily F member 1 [Source:VGNC Symbol;Acc:VGNC:30441]	73.6413	4.47347	0.882555	5.06877	4e-07	3.07e-05
ENSBTAG00000021306	CHRDL2	chordin like 2 [Source:VGNC Symbol;Acc:VGNC:27317]	389.503	10.1758	2.27054	4.48165	7.41e-06	0.000369458
ENSBTAG00000021310	COL4A4	collagen type IV alpha 4 chain [Source:VGNC Symbol;Acc:VGNC:50083]	1151.97	-3.12734	0.785291	-3.98239	6.82e-05	0.00230378
ENSBTAG00000021316	COL4A3	collagen type IV alpha 3 chain [Source:VGNC Symbol;Acc:VGNC:55339]	222.521	-3.91528	0.703211	-5.56771	2.58e-08	2.86e-06
ENSBTAG00000021321	SDCBP2	syndecan binding protein 2 [Source:VGNC Symbol;Acc:VGNC:34383]	941.627	2.84653	0.478326	5.95102	2.66e-09	3.84e-07
ENSBTAG00000021325	SLC19A3	solute carrier family 19 member 3 [Source:VGNC Symbol;Acc:VGNC:56147]	473.901	-1.80661	0.431873	-4.18319	2.87e-05	0.00114778
ENSBTAG00000021327	DAW1	dynein assembly factor with WD repeats 1 [Source:VGNC Symbol;Acc:VGNC:27883]	869.419	3.15529	0.699114	4.51327	6.38e-06	0.000328409
ENSBTAG00000021347	CWH43	cell wall biogenesis 43 C-terminal homolog [Source:VGNC Symbol;Acc:VGNC:27844]	2311.03	2.98582	0.824338	3.62209	0.000292235	0.00776031
ENSBTAG00000021358	BLNK	B cell linker [Source:VGNC Symbol;Acc:VGNC:26506]	5231.72	2.93544	0.450078	6.52207	6.93e-11	1.63e-08
ENSBTAG00000021420	EPHA7	EPH receptor A7 [Source:VGNC Symbol;Acc:VGNC:28537]	558.184	-3.70578	0.914964	-4.05019	5.12e-05	0.00181394
ENSBTAG00000021423	LKAAEAR1	LKAAEAR motif containing 1 [Source:VGNC Symbol;Acc:VGNC:57040]	17.7428	3.86361	1.18676	3.2556	0.00113152	0.0225277
ENSBTAG00000021427	HOXB3	homeobox B3 [Source:VGNC Symbol;Acc:VGNC:29919]	405.287	1.94733	0.391101	4.9791	6.39e-07	4.58e-05
ENSBTAG00000021458	DLX6	distal-less homeobox 6 [Source:VGNC Symbol;Acc:VGNC:28102]	1192.52	4.46307	0.300233	14.8654	5.53e-50	9.08e-46
ENSBTAG00000021481	CA14	carbonic anhydrase 14 [Source:VGNC Symbol;Acc:VGNC:26652]	24.0445	5.27094	1.4442	3.64973	0.000262518	0.00712098
ENSBTAG00000021522	PLA2G10	group 10 secretory phospholipase A2 [Source:NCBI gene (formerly Entrezgene);Acc:613966]	32041.7	4.97344	0.841298	5.91162	3.39e-09	4.71e-07
ENSBTAG00000021527	IGF1R	insulin like growth factor 1 receptor [Source:VGNC Symbol;Acc:VGNC:30077]	754.728	1.01895	0.287969	3.53841	0.00040255	0.0100095
ENSBTAG00000021547	CFAP57	cilia and flagella associated protein 57 [Source:VGNC Symbol;Acc:VGNC:54907]	313.77	4.27041	0.837847	5.09689	3.45e-07	2.67e-05
ENSBTAG00000021554	NOL7	nucleolar protein 7 [Source:VGNC Symbol;Acc:VGNC:32159]	2277.53	0.386034	0.12475	3.09447	0.00197163	0.0344584
ENSBTAG00000021556	RANBP9	RAN binding protein 9 [Source:VGNC Symbol;Acc:VGNC:33712]	1029.48	0.930174	0.296154	3.14084	0.00168462	0.0304811
ENSBTAG00000021557	FUT2	fucosyltransferase 2 (secretor status included) [Source:NCBI gene (formerly Entrezgene);Acc:281175]	388.889	4.98912	1.16008	4.30066	1.7e-05	0.00073344
ENSBTAG00000021566	PAX2	paired box 2 [Source:VGNC Symbol;Acc:VGNC:32596]	280.827	2.55663	0.775563	3.29648	0.000979043	0.0200588
ENSBTAG00000021594	TDRKH	tudor and KH domain containing [Source:VGNC Symbol;Acc:VGNC:55688]	999.706	3.07768	0.592873	5.19114	2.09e-07	1.73e-05
ENSBTAG00000021791	PARP9	poly(ADP-ribose) polymerase family member 9 [Source:VGNC Symbol;Acc:VGNC:53596]	1788.23	-1.01347	0.208225	-4.8672	1.13e-06	7.52e-05
ENSBTAG00000021827	TCF21	transcription factor 21 [Source:VGNC Symbol;Acc:VGNC:35690]	326.602	2.37157	0.617651	3.83966	0.000123206	0.0039109
ENSBTAG00000021838	ESRP1	epithelial splicing regulatory protein 1 [Source:VGNC Symbol;Acc:VGNC:28606]	1896.49	1.4149	0.315626	4.48284	7.37e-06	0.000369212
ENSBTAG00000021849	DUS4L	dihydrouridine synthase 4 like [Source:VGNC Symbol;Acc:VGNC:28247]	490.569	0.776559	0.258748	3.00121	0.00268905	0.0440859
ENSBTAG00000021904	KIF26A	kinesin family member 26A [Source:VGNC Symbol;Acc:VGNC:53944]	106.94	-1.26377	0.403169	-3.1346	0.00172091	0.0308655
ENSBTAG00000021923	DSG2	desmoglein 2 [Source:VGNC Symbol;Acc:VGNC:28221]	2028.93	3.59503	0.491793	7.31004	2.67e-13	1.25e-10
ENSBTAG00000021933	ALOX12	arachidonate 12-lipoxygenase, 12S type [Source:VGNC Symbol;Acc:VGNC:25841]	2366.72	-1.4952	0.461758	-3.23806	0.00120346	0.0237665
ENSBTAG00000021941	DPP6	dipeptidyl peptidase like 6 [Source:NCBI gene (formerly Entrezgene);Acc:281123]	108.513	4.62109	1.47602	3.13078	0.00174341	0.0312008
ENSBTAG00000021972	DNAH5	dynein axonemal heavy chain 5 [Source:VGNC Symbol;Acc:VGNC:28126]	1384.01	3.94912	0.762267	5.18076	2.21e-07	1.8e-05
ENSBTAG00000021980	RASSF8	Ras association domain family member 8 [Source:VGNC Symbol;Acc:VGNC:33764]	1224.48	-1.56226	0.423518	-3.68878	0.000225333	0.00636478
ENSBTAG00000021984	C1H21orf58	chromosome 1 C21orf58 homolog [Source:VGNC Symbol;Acc:VGNC:52662]	51.6698	4.78344	1.05153	4.54904	5.39e-06	0.000283471
ENSBTAG00000021993	SPDEF	SAM pointed domain containing ETS transcription factor [Source:VGNC Symbol;Acc:VGNC:35198]	1405.58	5.1063	1.14704	4.45173	8.52e-06	0.000417279
ENSBTAG00000022000	CACNB2	calcium voltage-gated channel auxiliary subunit beta 2 [Source:VGNC Symbol;Acc:VGNC:26684]	183.876	1.92408	0.437075	4.40218	1.07e-05	0.000502509
ENSBTAG00000022004	FLNB	filamin B [Source:VGNC Symbol;Acc:VGNC:29034]	5682.75	1.5058	0.389145	3.86951	0.000109056	0.00350925
ENSBTAG00000022013	CBR4	carbonyl reductase 4 [Source:VGNC Symbol;Acc:VGNC:26815]	3625.06	0.637289	0.187835	3.39281	0.000691798	0.0153449
ENSBTAG00000022028	DERL3	derlin 3 [Source:VGNC Symbol;Acc:VGNC:28012]	1204.66	2.4115	0.576761	4.18111	2.9e-05	0.00115551
ENSBTAG00000022395		serum amyloid A protein [Source:NCBI gene (formerly Entrezgene);Acc:104968478]	313.263	4.27546	1.43538	2.97862	0.0028955	0.0467698
ENSBTAG00000022489		E3 ubiquitin-protein ligase RNF213 [Source:NCBI gene (formerly Entrezgene);Acc:509283]	2568.94	-1.43412	0.257634	-5.56649	2.6e-08	2.86e-06
ENSBTAG00000022509	DNAH9	dynein axonemal heavy chain 9 [Source:VGNC Symbol;Acc:VGNC:28128]	576.558	2.17911	0.677142	3.2181	0.00129043	0.0250026
ENSBTAG00000022520	BRCA1	BRCA1 DNA repair associated [Source:VGNC Symbol;Acc:VGNC:55781]	445.814	-1.03008	0.271205	-3.79818	0.000145763	0.00446289
ENSBTAG00000022564	AKR1C4	aldo-keto reductase family 1, member C4 (chlordecone reductase; 3-alpha hydroxysteroid dehydrogenase, type I; dihydrodiol dehydrogenase 4) [Source:NCBI gene (formerly Entrezgene);Acc:282138]	2474.66	2.70599	0.694004	3.89909	9.66e-05	0.00313151
ENSBTAG00000022751		zinc finger CW-type and PWWP domain containing 2 [Source:NCBI gene (formerly Entrezgene);Acc:789632]	188.37	0.651327	0.215327	3.02483	0.0024877	0.0413625
ENSBTAG00000022920	RNF128	ring finger protein 128 [Source:VGNC Symbol;Acc:VGNC:34019]	507.818	1.72461	0.513137	3.36092	0.000776832	0.0168118
ENSBTAG00000022931			291.155	-2.91489	0.739087	-3.94391	8.02e-05	0.00267938
ENSBTAG00000023169		ninein like [Source:NCBI gene (formerly Entrezgene);Acc:100297905]	799.073	-1.87206	0.464617	-4.02924	5.6e-05	0.00196218
ENSBTAG00000023393	AIRE	autoimmune regulator [Source:VGNC Symbol;Acc:VGNC:53512]	29.07	5.39876	1.17826	4.582	4.61e-06	0.000248627
ENSBTAG00000023429	PLS1	plastin 1 [Source:VGNC Symbol;Acc:VGNC:33051]	3325.38	-1.67526	0.475807	-3.52089	0.000430097	0.0104413
ENSBTAG00000023843	RALGPS1	Ral GEF with PH domain and SH3 binding motif 1 [Source:VGNC Symbol;Acc:VGNC:33704]	571.853	1.84323	0.456441	4.03827	5.38e-05	0.00189285
ENSBTAG00000024195	LDLRAD1	low density lipoprotein receptor class A domain containing 1 [Source:VGNC Symbol;Acc:VGNC:30826]	347.656	5.5396	0.919562	6.02417	1.7e-09	2.56e-07
ENSBTAG00000024426	PPP1R9A	protein phosphatase 1 regulatory subunit 9A [Source:VGNC Symbol;Acc:VGNC:33250]	1485.16	1.15771	0.347142	3.33499	0.000853024	0.0180632
ENSBTAG00000024520	C16H1orf174	chromosome 16 C1orf174 homolog [Source:VGNC Symbol;Acc:VGNC:52643]	1422.14	0.754491	0.213707	3.53049	0.000414795	0.010221
ENSBTAG00000024595	HECA	hdc homolog, cell cycle regulator [Source:VGNC Symbol;Acc:VGNC:29799]	143.019	-0.970611	0.325768	-2.97945	0.00288767	0.0466892
ENSBTAG00000024643	VEPH1	ventricular zone expressed PH domain containing 1 [Source:VGNC Symbol;Acc:VGNC:36787]	137.859	3.27224	0.777257	4.20999	2.55e-05	0.00104256
ENSBTAG00000024663	LAD1	ladinin 1 [Source:VGNC Symbol;Acc:VGNC:30766]	1760.94	4.26849	0.5246	8.13666	4.06e-16	4.76e-13
ENSBTAG00000025005	METTL7A	methyltransferase like 7A [Source:NCBI gene (formerly Entrezgene);Acc:613844]	2130.24	1.14346	0.308815	3.70273	0.000213289	0.0061301
ENSBTAG00000025250	CCL3	chemokine (C-C motif) ligand 3 [Source:NCBI gene (formerly Entrezgene);Acc:282170]	238.722	3.48577	1.16301	2.99721	0.00272466	0.0445362
ENSBTAG00000025257	CCL4	C-C motif chemokine ligand 4 [Source:NCBI gene (formerly Entrezgene);Acc:414347]	266.48	3.45571	1.02481	3.37207	0.00074606	0.0163248
ENSBTAG00000025441	HSPA1A	heat shock protein family A (Hsp70) member 1A [Source:NCBI gene (formerly Entrezgene);Acc:282254]	8894.83	1.21389	0.3928	3.09035	0.00199921	0.0348292
ENSBTAG00000025642	RYR3	ryanodine receptor 3 [Source:VGNC Symbol;Acc:VGNC:34235]	119.142	5.21467	0.921856	5.65671	1.54e-08	1.85e-06
ENSBTAG00000025893	CDH12	cadherin 12 [Source:VGNC Symbol;Acc:VGNC:54415]	109.719	-4.83902	0.716301	-6.75556	1.42e-11	3.83e-09
ENSBTAG00000025920		transmembrane protease serine 11G [Source:NCBI gene (formerly Entrezgene);Acc:518437]	189.298	3.76271	1.08387	3.47154	0.000517489	0.0120275
ENSBTAG00000026025		fibronectin type III domain containing protein 3C1 [Source:NCBI gene (formerly Entrezgene);Acc:519208]	19.3075	3.54287	0.773966	4.57755	4.7e-06	0.000253131
ENSBTAG00000026119		serum basic protease inhibitor-like [Source:NCBI gene (formerly Entrezgene);Acc:616039]	24.7793	-2.86423	0.836473	-3.42418	0.00061666	0.0138821
ENSBTAG00000026181	UGT1A1	UDP glucuronosyltransferase 1 family, polypeptide A6 [Source:NCBI gene (formerly Entrezgene);Acc:286792]	28314.9	3.8218	0.569437	6.71154	1.93e-11	4.94e-09
ENSBTAG00000026236	AZGP1	alpha-2-glycoprotein 1, zinc-binding [Source:VGNC Symbol;Acc:VGNC:26367]	11203.8	3.85285	0.599513	6.42663	1.3e-10	2.78e-08
ENSBTAG00000026243	PPP1R35	protein phosphatase 1 regulatory subunit 35 [Source:NCBI gene (formerly Entrezgene);Acc:617968]	823.282	0.677803	0.195146	3.47331	0.000514082	0.0120179
ENSBTAG00000026381	TMEM114	transmembrane protein 114 [Source:VGNC Symbol;Acc:VGNC:35951]	70.5281	4.62582	0.942083	4.9102	9.1e-07	6.25e-05
ENSBTAG00000026467	ODF3B	outer dense fiber of sperm tails 3B [Source:VGNC Symbol;Acc:VGNC:32404]	214.45	2.06486	0.614056	3.36266	0.000771953	0.0167606
ENSBTAG00000026502	CYP2D14	cytochrome P450, family 2, subfamily D, polypeptide 6 [Source:NCBI gene (formerly Entrezgene);Acc:282211]	609.227	2.08071	0.570957	3.64425	0.000268168	0.00722646
ENSBTAG00000026696	DCDC2B	doublecortin domain containing 2B [Source:VGNC Symbol;Acc:VGNC:27911]	745.137	2.60008	0.582607	4.46285	8.09e-06	0.000400993
ENSBTAG00000026751	CFAP65	cilia and flagella associated protein 65 [Source:VGNC Symbol;Acc:VGNC:55334]	145.269	6.20452	1.2171	5.09778	3.44e-07	2.67e-05
ENSBTAG00000027134	DYNC1I1	dynein cytoplasmic 1 intermediate chain 1 [Source:VGNC Symbol;Acc:VGNC:28270]	1324.82	2.84576	0.515752	5.51768	3.44e-08	3.71e-06
ENSBTAG00000027312	ECT2L	epithelial cell transforming 2 like [Source:VGNC Symbol;Acc:VGNC:28315]	345.561	2.7246	0.584503	4.66139	3.14e-06	0.000174727
ENSBTAG00000027425	CCDC190	coiled-coil domain containing 190 [Source:VGNC Symbol;Acc:VGNC:26883]	1210.77	2.28195	0.68364	3.33794	0.000844024	0.0179887
ENSBTAG00000027442	NFIB	nuclear factor I B [Source:VGNC Symbol;Acc:VGNC:32039]	2599.66	1.03613	0.240391	4.3102	1.63e-05	0.000711891
ENSBTAG00000027900	LRRIQ1	leucine rich repeats and IQ motif containing 1 [Source:VGNC Symbol;Acc:VGNC:56221]	411.286	4.14959	0.87661	4.73367	2.2e-06	0.000130161
ENSBTAG00000027916	MALT1	MALT1 paracaspase [Source:VGNC Symbol;Acc:VGNC:31156]	421.924	-0.607319	0.197026	-3.08243	0.00205319	0.0354741
ENSBTAG00000030189	EFCAB6	EF-hand calcium binding domain 6 [Source:VGNC Symbol;Acc:VGNC:28346]	248.975	2.00425	0.407672	4.91634	8.82e-07	6.11e-05
ENSBTAG00000030247	NSMF	NMDA receptor synaptonuclear signaling and neuronal migration factor [Source:VGNC Symbol;Acc:VGNC:32283]	1134.96	-1.30084	0.294194	-4.4217	9.79e-06	0.000469976
ENSBTAG00000030259	RASGRF2	Ras protein specific guanine nucleotide releasing factor 2 [Source:VGNC Symbol;Acc:VGNC:33746]	184.256	-1.71153	0.4849	-3.52965	0.000416113	0.0102381
ENSBTAG00000030322	KLHDC7A	kelch domain containing 7A [Source:VGNC Symbol;Acc:VGNC:30637]	16.6892	3.69245	1.17631	3.139	0.00169523	0.0305719
ENSBTAG00000030367	RNF186	ring finger protein 186 [Source:VGNC Symbol;Acc:VGNC:34043]	215.713	7.64278	1.20325	6.35179	2.13e-10	4.14e-08
ENSBTAG00000030503	H2AJ	H2A.J histone [Source:VGNC Symbol;Acc:VGNC:83623]	5519.99	0.714813	0.180214	3.96647	7.29e-05	0.00245303
ENSBTAG00000030599	SMOC1	SPARC related modular calcium binding 1 [Source:VGNC Symbol;Acc:VGNC:35026]	104.197	3.85356	1.16254	3.31477	0.000917188	0.0191713
ENSBTAG00000030686	RAVER2	ribonucleoprotein, PTB binding 2 [Source:VGNC Symbol;Acc:VGNC:33766]	316.998	-1.54644	0.414038	-3.73502	0.000187701	0.00556021
ENSBTAG00000030908	OR9Q2	olfactory receptor, family 9, subfamily Q, member 2 [Source:NCBI gene (formerly Entrezgene);Acc:510573]	90.7358	6.05562	1.66124	3.64523	0.000267151	0.00722276
ENSBTAG00000030913	MX1	MX dynamin like GTPase 1 [Source:VGNC Symbol;Acc:VGNC:31770]	6221.67	-2.42594	0.506557	-4.78907	1.68e-06	0.000102988
ENSBTAG00000031018		coiled-coil domain containing 74B [Source:NCBI gene (formerly Entrezgene);Acc:789735]	177.616	3.22893	0.967785	3.33641	0.000848665	0.0180174
ENSBTAG00000031214		interferon regulatory factor 4 [Source:NCBI gene (formerly Entrezgene);Acc:618409]	56.9194	-2.56096	0.670722	-3.81821	0.000134424	0.00419104
ENSBTAG00000031265	SVOPL	SVOP like [Source:VGNC Symbol;Acc:VGNC:35499]	416.881	4.11126	0.85446	4.81153	1.5e-06	9.24e-05
ENSBTAG00000031287	TMEM158	transmembrane protein 158 [Source:VGNC Symbol;Acc:VGNC:99741]	334.84	3.56996	0.765485	4.66366	3.11e-06	0.000173393
ENSBTAG00000031299	TTC17	tetratricopeptide repeat domain 17 [Source:VGNC Symbol;Acc:VGNC:36457]	1638.66	-0.581957	0.194112	-2.99805	0.0027171	0.044457
ENSBTAG00000031362	NXPE2	neurexophilin and PC-esterase domain family member 2 [Source:VGNC Symbol;Acc:VGNC:32379]	677.202	3.1781	0.885321	3.58977	0.000330973	0.0085943
ENSBTAG00000031532	DACT2	dishevelled binding antagonist of beta catenin 2 [Source:VGNC Symbol;Acc:VGNC:27868]	572.32	1.69242	0.477468	3.54457	0.00039326	0.00986818
ENSBTAG00000031679	HSD17B13	hydroxysteroid 17-beta dehydrogenase 13 [Source:VGNC Symbol;Acc:VGNC:29971]	2608.91	1.82518	0.512415	3.56191	0.000368165	0.00938192
ENSBTAG00000031693			127.632	2.80891	0.654734	4.29016	1.79e-05	0.000759106
ENSBTAG00000031950	RAB3IP	RAB3A interacting protein [Source:VGNC Symbol;Acc:VGNC:56227]	1281.82	1.09056	0.294908	3.69796	0.000217335	0.00621373
ENSBTAG00000032003	ZCCHC13	zinc finger CCHC-type containing 13 [Source:VGNC Symbol;Acc:VGNC:37117]	2.5285	-4.87986	1.59813	-3.05349	0.00226198	0.0383089
ENSBTAG00000032024	KATNA1	katanin catalytic subunit A1 [Source:VGNC Symbol;Acc:VGNC:30405]	2557.24	0.704329	0.218786	3.21926	0.00128522	0.0249607
ENSBTAG00000032092	CDH11	cadherin 11 [Source:VGNC Symbol;Acc:VGNC:27092]	8418.27	-2.02443	0.534815	-3.78528	0.000153535	0.00468339
ENSBTAG00000032821	SCEL	sciellin [Source:VGNC Symbol;Acc:VGNC:34329]	119.609	2.95572	0.823811	3.58786	0.000333404	0.00864375
ENSBTAG00000032862	DYDC2	DPY30 domain containing 2 [Source:VGNC Symbol;Acc:VGNC:28268]	604.251	4.29998	0.677094	6.35064	2.14e-10	4.14e-08
ENSBTAG00000032947	GRXCR1	glutaredoxin and cysteine rich domain containing 1 [Source:VGNC Symbol;Acc:VGNC:53763]	7.2134	4.25129	1.28072	3.31947	0.000901895	0.0189029
ENSBTAG00000033089	HACD1	3-hydroxyacyl-CoA dehydratase 1 [Source:VGNC Symbol;Acc:VGNC:29737]	388.515	1.57	0.436883	3.59364	0.000326092	0.00849443
ENSBTAG00000033166			1938.16	4.23565	0.617593	6.85833	6.97e-12	2.04e-09
ENSBTAG00000033220	C3H1orf189	chromosome 3 C1orf189 homolog [Source:VGNC Symbol;Acc:VGNC:52709]	211.333	2.46783	0.565812	4.36157	1.29e-05	0.000585412
ENSBTAG00000033248	CDH3	cadherin 3 [Source:VGNC Symbol;Acc:VGNC:27103]	558.037	2.41406	0.59361	4.06674	4.77e-05	0.00171579
ENSBTAG00000033291	SPAG6	sperm associated antigen 6 [Source:VGNC Symbol;Acc:VGNC:35167]	1414.09	4.51905	0.759219	5.95224	2.64e-09	3.84e-07
ENSBTAG00000033313	SLC38A9	solute carrier family 38 member 9 [Source:VGNC Symbol;Acc:VGNC:34856]	810.257	-1.37068	0.319102	-4.29544	1.74e-05	0.000745093
ENSBTAG00000033367	DDO	D-aspartate oxidase [Source:VGNC Symbol;Acc:VGNC:27951]	1007.84	2.05001	0.616486	3.32532	0.000883186	0.0185902
ENSBTAG00000033396	C8H9orf135	chromosome 8 C9orf135 homolog [Source:VGNC Symbol;Acc:VGNC:52738]	145.978	2.39452	0.650462	3.68126	0.000232087	0.00648176
ENSBTAG00000033398	HKDC1	hexokinase domain containing 1 [Source:VGNC Symbol;Acc:VGNC:29867]	1602.68	-3.54843	1.17049	-3.03158	0.00243276	0.0406402
ENSBTAG00000033464	SPA17	sperm autoantigenic protein 17 [Source:VGNC Symbol;Acc:VGNC:35160]	1385.17	1.56927	0.399036	3.93267	8.4e-05	0.00278157
ENSBTAG00000033554	TRAPPC3L	trafficking protein particle complex 3 like [Source:VGNC Symbol;Acc:VGNC:36289]	25.4424	6.73347	1.2439	5.41321	6.19e-08	6.12e-06
ENSBTAG00000033726	GRIP1	glutamate receptor interacting protein 1 [Source:VGNC Symbol;Acc:VGNC:56205]	60.5887	3.52677	1.09539	3.21965	0.00128347	0.0249563
ENSBTAG00000034113	GALNT10	polypeptide N-acetylgalactosaminyltransferase 10 [Source:VGNC Symbol;Acc:VGNC:29223]	229.494	-1.18968	0.323187	-3.68109	0.000232239	0.00648176
ENSBTAG00000034140	MEGF11	multiple EGF like domains 11 [Source:VGNC Symbol;Acc:VGNC:55123]	87.9703	4.65547	1.46447	3.17894	0.00147815	0.027619
ENSBTAG00000034192	KIAA2012	KIAA2012 [Source:VGNC Symbol;Acc:VGNC:30578]	301.831	1.7149	0.490292	3.4977	0.000469286	0.0112103
ENSBTAG00000034287	TULP1	TUB like protein 1 [Source:VGNC Symbol;Acc:VGNC:36519]	46.8284	1.55007	0.469794	3.29948	0.000968647	0.0198955
ENSBTAG00000034338	HOATZ	HOATZ cilia and flagella associated protein [Source:VGNC Symbol;Acc:VGNC:54859]	1304.95	4.79727	0.62953	7.6204	2.53e-14	1.66e-11
ENSBTAG00000034349	IFI44	interferon induced protein 44 [Source:VGNC Symbol;Acc:VGNC:30045]	327.816	-1.45988	0.485386	-3.00767	0.00263263	0.0433776
ENSBTAG00000034384	VWA3B	von Willebrand factor A domain containing 3B [Source:VGNC Symbol;Acc:VGNC:50129]	1580.86	2.14631	0.654697	3.27833	0.00104425	0.0210272
ENSBTAG00000034680	FAM131C	family with sequence similarity 131 member C [Source:VGNC Symbol;Acc:VGNC:28729]	58.2745	4.43261	1.06124	4.17684	2.96e-05	0.00116889
ENSBTAG00000034848	F2RL1	F2R like trypsin receptor 1 [Source:VGNC Symbol;Acc:VGNC:28684]	1960.83	2.24894	0.492007	4.57095	4.86e-06	0.000259536
ENSBTAG00000035064	C4H7orf57	chromosome 4 C7orf57 homolog [Source:NCBI gene (formerly Entrezgene);Acc:614195]	439.434	2.97871	0.691249	4.30917	1.64e-05	0.000713327
ENSBTAG00000035110	DEUP1	deuterosome assembly protein 1 [Source:VGNC Symbol;Acc:VGNC:28016]	49.7229	4.32172	1.03076	4.19276	2.76e-05	0.00110576
ENSBTAG00000035323	TMX4	thioredoxin related transmembrane protein 4 [Source:VGNC Symbol;Acc:VGNC:57032]	2086.09	-0.674641	0.210069	-3.21151	0.00132038	0.0253435
ENSBTAG00000035706	MYOCD	myocardin [Source:VGNC Symbol;Acc:VGNC:31834]	73.0533	5.79091	1.18042	4.9058	9.3e-07	6.31e-05
ENSBTAG00000035710	ZBBX	zinc finger B-box domain containing [Source:VGNC Symbol;Acc:VGNC:53614]	357.965	3.78138	1.01897	3.71099	0.00020645	0.00597539
ENSBTAG00000035776	CFAP299	cilia and flagella associated protein 299 [Source:VGNC Symbol;Acc:VGNC:52751]	177.702	3.62128	0.719125	5.03568	4.76e-07	3.55e-05
ENSBTAG00000035998	CKB	creatine kinase B [Source:VGNC Symbol;Acc:VGNC:27384]	10194.9	4.04587	0.765261	5.28692	1.24e-07	1.1e-05
ENSBTAG00000036113	RSPH14	radial spoke head 14 homolog [Source:VGNC Symbol;Acc:VGNC:34183]	447.888	4.2045	0.667092	6.30273	2.92e-10	5.45e-08
ENSBTAG00000037527	OAS1Z	2',5'-oligoadenylate synthetase 1, 40/46kDa [Source:NCBI gene (formerly Entrezgene);Acc:519922]	429.537	-1.86665	0.609284	-3.06368	0.0021863	0.0372579
ENSBTAG00000037555	FAM183A	family with sequence similarity 183 member A [Source:NCBI gene (formerly Entrezgene);Acc:782130]	470.018	4.51348	0.753686	5.98854	2.12e-09	3.13e-07
ENSBTAG00000037559	CYP2C18	cytochrome P450, family 2, subfamily C, polypeptide 18 [Source:NCBI gene (formerly Entrezgene);Acc:535243]	61.0258	4.39758	1.40262	3.13525	0.00171706	0.03083
ENSBTAG00000037721			23.4173	2.41335	0.775753	3.11098	0.00186469	0.0329756
ENSBTAG00000037929	ADAM28	ADAM-like, decysin 1 [Source:NCBI gene (formerly Entrezgene);Acc:505890]	1106.75	3.35685	0.635824	5.27953	1.3e-07	1.13e-05
ENSBTAG00000038148	SOWAHB	sosondowah ankyrin repeat domain family member B [Source:VGNC Symbol;Acc:VGNC:35138]	265.137	3.57049	0.592189	6.0293	1.65e-09	2.51e-07
ENSBTAG00000038325	CES4A	carboxylesterase 4A [Source:VGNC Symbol;Acc:VGNC:27231]	194.789	4.66754	0.900776	5.18169	2.2e-07	1.8e-05
ENSBTAG00000038384	KRT5	keratin 5 [Source:VGNC Symbol;Acc:VGNC:50405]	18.7806	7.99664	2.0934	3.81993	0.000133489	0.0041807
ENSBTAG00000038411		chromobox protein homolog 1 [Source:NCBI gene (formerly Entrezgene);Acc:101904753]	16.4691	-29.0133	4.8506	-5.98139	2.21e-09	3.24e-07
ENSBTAG00000038532	FOLR3	folate receptor 3 [Source:NCBI gene (formerly Entrezgene);Acc:516067]	69586.9	4.41467	0.783011	5.63807	1.72e-08	2e-06
ENSBTAG00000038584	OLFM1	olfactomedin 1 [Source:VGNC Symbol;Acc:VGNC:32417]	28.3681	-1.21073	0.342368	-3.53634	0.000405717	0.0100577
ENSBTAG00000038810	SFTA2	surfactant associated 2 [Source:VGNC Symbol;Acc:VGNC:34527]	3002.02	2.2818	0.545048	4.18643	2.83e-05	0.00113429
ENSBTAG00000038865	TCEA3	transcription elongation factor A3 [Source:VGNC Symbol;Acc:VGNC:35681]	462.579	2.11872	0.498824	4.24744	2.16e-05	0.000900651
ENSBTAG00000039012	MFSD6L	major facilitator superfamily domain containing 6 like [Source:VGNC Symbol;Acc:VGNC:55846]	119.862	2.25198	0.339774	6.62788	3.41e-11	8.47e-09
ENSBTAG00000039091	CSRNP3	cysteine and serine rich nuclear protein 3 [Source:VGNC Symbol;Acc:VGNC:55343]	22.4012	4.70582	1.06426	4.42167	9.79e-06	0.000469976
ENSBTAG00000039260	RPTN	repetin [Source:VGNC Symbol;Acc:VGNC:55674]	74.1015	31.9902	4.85199	6.59322	4.3e-11	1.04e-08
ENSBTAG00000039275	ERAP2	endoplasmic reticulum aminopeptidase 2 [Source:VGNC Symbol;Acc:VGNC:28561]	1883.23	-0.670377	0.173457	-3.86481	0.000111176	0.0035635
ENSBTAG00000039326	GCNT2	N-acetyllactosaminide beta-1,6-N-acetylglucosaminyl-transferase [Source:NCBI gene (formerly Entrezgene);Acc:520336]	3933.18	2.19361	0.667182	3.28787	0.00100948	0.0205032
ENSBTAG00000039356		aldo-keto reductase family 1, member C1-like [Source:NCBI gene (formerly Entrezgene);Acc:782061]	8.0859	4.85296	1.61823	2.99893	0.00270927	0.0443731
ENSBTAG00000039513	GCNT2	glucosaminyl (N-acetyl) transferase 2, I-branching enzyme (I blood group) [Source:NCBI gene (formerly Entrezgene);Acc:613924]	226.78	3.8307	0.557678	6.86901	6.46e-12	1.93e-09
ENSBTAG00000039599	HOXB4	homeobox B4 [Source:VGNC Symbol;Acc:VGNC:29920]	145.52	1.41757	0.34055	4.16259	3.15e-05	0.001215
ENSBTAG00000039620	SAPCD1	suppressor APC domain containing 1 [Source:NCBI gene (formerly Entrezgene);Acc:781275]	250.653	2.17112	0.50541	4.29576	1.74e-05	0.000745093
ENSBTAG00000039719	PHGDH	phosphoglycerate dehydrogenase [Source:VGNC Symbol;Acc:VGNC:55654]	19382.4	2.38414	0.776981	3.06846	0.00215162	0.0368198
ENSBTAG00000039820	CLDN8	claudin 8 [Source:VGNC Symbol;Acc:VGNC:27419]	2962.85	4.7218	0.880636	5.36181	8.24e-08	7.64e-06
ENSBTAG00000039861	OAS1Y	2',5'-oligoadenylate synthetase 1, 40/46kDa [Source:NCBI gene (formerly Entrezgene);Acc:654488]	7825.75	-1.96171	0.446802	-4.39056	1.13e-05	0.000524125
ENSBTAG00000039971		bile salt sulfotransferase [Source:NCBI gene (formerly Entrezgene);Acc:514658]	79.4325	4.37748	0.961737	4.55164	5.32e-06	0.000280878
ENSBTAG00000039995		complement factor H [Source:NCBI gene (formerly Entrezgene);Acc:100336868]	347.098	1.81642	0.533782	3.40292	0.000666703	0.0149267
ENSBTAG00000040070	SCGB1D	secretoglobin, family 1D, member 2 [Source:NCBI gene (formerly Entrezgene);Acc:338419]	63.7497	3.99556	1.09115	3.66178	0.000250468	0.00686214
ENSBTAG00000040147	SYNDIG1	synapse differentiation inducing 1 [Source:VGNC Symbol;Acc:VGNC:35519]	48.9111	-6.1939	1.74283	-3.55394	0.000379506	0.00956693
ENSBTAG00000040323			936.68	-2.2038	0.598331	-3.68324	0.000230286	0.00646277
ENSBTAG00000040347	GPC6	glypican 6 [Source:NCBI gene (formerly Entrezgene);Acc:536153]	52.7628	4.38045	0.969998	4.51594	6.3e-06	0.000325318
ENSBTAG00000040413	CES3	carboxylesterase 3 [Source:VGNC Symbol;Acc:VGNC:27230]	69.0672	4.77564	1.45182	3.28941	0.00100398	0.0204168
ENSBTAG00000040432	CLDN3	claudin 3 [Source:VGNC Symbol;Acc:VGNC:27414]	8581.77	3.03116	0.417226	7.26502	3.73e-13	1.65e-10
ENSBTAG00000040449	C15H11orf97	chromosome 15 C11orf97 homolog [Source:VGNC Symbol;Acc:VGNC:52637]	306.162	4.36534	0.71772	6.08224	1.19e-09	1.89e-07
ENSBTAG00000040512	PCP4L1	Purkinje cell protein 4 like 1 [Source:VGNC Symbol;Acc:VGNC:32645]	1473.12	3.18818	0.756684	4.21335	2.52e-05	0.0010297
ENSBTAG00000040547	UBXN10	UBX domain protein 10 [Source:VGNC Symbol;Acc:VGNC:36623]	927.457	3.05994	0.395857	7.7299	1.08e-14	8.83e-12
ENSBTAG00000043949	PAWR	pro-apoptotic WT1 regulator [Source:NCBI gene (formerly Entrezgene);Acc:532789]	296.665	1.3172	0.36904	3.56925	0.000358002	0.00919431
ENSBTAG00000044007	KLF12	Kruppel like factor 12 [Source:VGNC Symbol;Acc:VGNC:30628]	86.8845	1.8899	0.571543	3.30667	0.000944119	0.0196126
ENSBTAG00000044033	EDIL3	EGF like repeats and discoidin domains 3 [Source:VGNC Symbol;Acc:VGNC:28326]	41.8793	-3.00137	0.851538	-3.52465	0.000424048	0.0103097
ENSBTAG00000044035	GPRIN1	G protein regulated inducer of neurite outgrowth 1 [Source:VGNC Symbol;Acc:VGNC:29609]	11.5348	4.07526	1.33698	3.0481	0.00230291	0.0388817
ENSBTAG00000044040	PDAP1	PDGFA associated protein 1 [Source:VGNC Symbol;Acc:VGNC:32655]	506.739	0.703019	0.20919	3.36067	0.000777539	0.0168118
ENSBTAG00000044066			66.7984	2.30753	0.632118	3.65047	0.000261758	0.0071121
ENSBTAG00000044080	CPA6	carboxypeptidase A6 [Source:VGNC Symbol;Acc:VGNC:53856]	205.198	3.68339	1.11569	3.30143	0.000961922	0.0198257
ENSBTAG00000044083	LIMK1	LIM domain kinase 1 [Source:VGNC Symbol;Acc:VGNC:30890]	51.8765	-1.24933	0.336302	-3.71491	0.000203277	0.00591485
ENSBTAG00000044155	BSPRY	B-box and SPRY domain containing [Source:VGNC Symbol;Acc:VGNC:26580]	2437.3	2.2172	0.661088	3.35386	0.00079694	0.0171224
ENSBTAG00000044159	C17H4orf33	chromosome 17 C4orf33 homolog [Source:VGNC Symbol;Acc:VGNC:52648]	141.533	0.856605	0.282816	3.02884	0.00245491	0.0409011
ENSBTAG00000045649	DEFB	defensin, beta [Source:NCBI gene (formerly Entrezgene);Acc:768318]	47.7653	5.13958	1.22196	4.20603	2.6e-05	0.00105312
ENSBTAG00000045734	LRRC26	leucine rich repeat containing 26 [Source:VGNC Symbol;Acc:VGNC:54445]	762.59	3.94477	0.983776	4.00982	6.08e-05	0.00208622
ENSBTAG00000045834	RASSF7	Ras association domain family member 7 [Source:VGNC Symbol;Acc:VGNC:33763]	1432.66	3.07815	0.374705	8.21486	2.12e-16	2.68e-13
ENSBTAG00000045857	MCRIP2	MAPK regulated corepressor interacting protein 2 [Source:NCBI gene (formerly Entrezgene);Acc:618020]	1871.2	0.898325	0.235268	3.81831	0.000134371	0.00419104
ENSBTAG00000046044		zinc finger and BTB domain containing 8B [Source:NCBI gene (formerly Entrezgene);Acc:521943]	47.9561	5.33755	1.09799	4.86122	1.17e-06	7.66e-05
ENSBTAG00000046162	ZNF385C	zinc finger protein 385C [Source:VGNC Symbol;Acc:VGNC:55890]	76.9958	-1.91171	0.541749	-3.52877	0.000417488	0.010247
ENSBTAG00000046172		quinone oxidoreductase-like protein 2 [Source:NCBI gene (formerly Entrezgene);Acc:100299281]	3785.96	-1.12262	0.273695	-4.10172	4.1e-05	0.00151917
ENSBTAG00000046220		hypoxanthine-guanine phosphoribosyltransferase [Source:NCBI gene (formerly Entrezgene);Acc:510369]	1435.3	3.82359	0.523817	7.29946	2.89e-13	1.32e-10
ENSBTAG00000046332	ACTA1	actin alpha 1, skeletal muscle [Source:VGNC Symbol;Acc:VGNC:25573]	18.4452	3.49225	1.11343	3.13649	0.00170982	0.0307429
ENSBTAG00000046509	TENT5C	terminal nucleotidyltransferase 5C [Source:VGNC Symbol;Acc:VGNC:55689]	527.32	1.96419	0.59921	3.27797	0.00104558	0.0210283
ENSBTAG00000046552	GGACT	gamma-glutamylamine cyclotransferase [Source:VGNC Symbol;Acc:VGNC:29338]	1635.16	1.22453	0.370978	3.30081	0.000964059	0.019826
ENSBTAG00000046580	DHX58	DExH-box helicase 58 [Source:VGNC Symbol;Acc:VGNC:28058]	461.804	-1.24334	0.274484	-4.52972	5.91e-06	0.000308682
ENSBTAG00000046590	FAM181A	family with sequence similarity 181 member A [Source:VGNC Symbol;Acc:VGNC:53937]	8.90371	4.8296	1.26597	3.81495	0.000136211	0.00423362
ENSBTAG00000046649	SGPP2	sphingosine-1-phosphate phosphatase 2 [Source:VGNC Symbol;Acc:VGNC:54481]	373.497	4.76113	0.597371	7.97013	1.59e-15	1.53e-12
ENSBTAG00000046773	MCOLN2	mucolipin 2 [Source:VGNC Symbol;Acc:VGNC:31319]	6297.45	4.52325	0.734225	6.16058	7.25e-10	1.23e-07
ENSBTAG00000046900	GGT1	gamma-glutamyltransferase 1 [Source:NCBI gene (formerly Entrezgene);Acc:615582]	247.459	2.19498	0.462977	4.74101	2.13e-06	0.000126443
ENSBTAG00000047000			1822.27	2.98192	0.426049	6.999	2.58e-12	9e-10
ENSBTAG00000047009	ANKRD66	ankyrin repeat domain 66 [Source:VGNC Symbol;Acc:VGNC:25942]	373.08	2.19666	0.498006	4.41092	1.03e-05	0.000487795
ENSBTAG00000047083	FJX1	four-jointed box kinase 1 [Source:VGNC Symbol;Acc:VGNC:54869]	174.504	-2.2299	0.750917	-2.96956	0.00298223	0.047841
ENSBTAG00000047133			666.297	-0.960952	0.23264	-4.13064	3.62e-05	0.00135855
ENSBTAG00000047144			363.682	1.58084	0.42865	3.68796	0.000226057	0.00637427
ENSBTAG00000047165	KRT9	keratin 9 [Source:VGNC Symbol;Acc:VGNC:30745]	625.823	5.11758	1.0224	5.00547	5.57e-07	4.05e-05
ENSBTAG00000047202	GRIN1	glutamate ionotropic receptor NMDA type subunit 1 [Source:VGNC Symbol;Acc:VGNC:29645]	53.1511	2.24464	0.59689	3.76055	0.00016954	0.00510518
ENSBTAG00000047203	TSPAN19	tetraspanin 19 [Source:VGNC Symbol;Acc:VGNC:36434]	384.02	4.42555	1.00414	4.40729	1.05e-05	0.000493615
ENSBTAG00000047217	MED16	mediator complex subunit 16 [Source:VGNC Symbol;Acc:VGNC:31354]	618.113	-0.764756	0.258012	-2.96403	0.00303634	0.0483103
ENSBTAG00000047274	KIF21B	kinesin family member 21B [Source:VGNC Symbol;Acc:VGNC:59343]	49.3115	-1.74864	0.565468	-3.09238	0.00198558	0.0346652
ENSBTAG00000047395	APOBEC4	apolipoprotein B mRNA editing enzyme catalytic polypeptide like 4 [Source:VGNC Symbol;Acc:VGNC:26029]	77.6661	6.06732	1.12834	5.3772	7.57e-08	7.22e-06
ENSBTAG00000047510	SMIM6	small integral membrane protein 6 [Source:NCBI gene (formerly Entrezgene);Acc:100302389]	355.753	4.98156	0.698817	7.12856	1.01e-12	3.62e-10
ENSBTAG00000047648	SYT2	synaptotagmin 2 [Source:VGNC Symbol;Acc:VGNC:35541]	20.6391	2.60963	0.759437	3.43628	0.00058977	0.0133869
ENSBTAG00000047680	IRF7	interferon regulatory factor 7 [Source:VGNC Symbol;Acc:VGNC:30278]	1511.67	-1.14041	0.338175	-3.37225	0.000745557	0.0163248
ENSBTAG00000047713	LMNTD2	lamin tail domain containing 2 [Source:VGNC Symbol;Acc:VGNC:56271]	18.904	4.20632	1.18128	3.56082	0.000369699	0.00939184
ENSBTAG00000047823			8.90725	2.92354	0.909167	3.21562	0.00130163	0.0251306
ENSBTAG00000047824			108.634	-4.27584	1.16301	-3.67652	0.000236439	0.00657661
ENSBTAG00000047863			80.8237	2.99969	0.932339	3.21738	0.00129367	0.0250359
ENSBTAG00000048098	PKP3	plakophilin 3 [Source:VGNC Symbol;Acc:VGNC:32951]	465.506	2.59416	0.561738	4.6181	3.87e-06	0.00021185
ENSBTAG00000048251	NHLRC4	NHL repeat containing 4 [Source:VGNC Symbol;Acc:VGNC:97292]	26.9589	4.21752	1.19045	3.54278	0.000395935	0.00992014

## Sheet: DEG_GE
Gene stable ID	Gene name	Gene description	baseMean	log2FoldChange	lfcSE	stat	pvalue	padj
ENSBTAG00000000507	NR4A1	nuclear receptor subfamily 4 group A member 1 [Source:VGNC Symbol;Acc:VGNC:32245]	1028.63	4.13745	0.982255	4.2122	2.53e-05	0.0226038
ENSBTAG00000000585	LY6G6C	lymphocyte antigen 6 family member G6C [Source:VGNC Symbol;Acc:VGNC:31090]	21783.5	-3.83901	0.844017	-4.54849	5.4e-06	0.00792613
ENSBTAG00000001595	MT1E	metallothionein 1E [Source:NCBI gene;Acc:613358]	1114.69	-3.35786	0.7022	-4.78191	1.74e-06	0.00344878
ENSBTAG00000001952	PROM2	prominin 2 [Source:VGNC Symbol;Acc:VGNC:33365]	5564.35	-2.65799	0.647567	-4.10457	4.05e-05	0.031482
ENSBTAG00000003289	CCL3	C-C motif chemokine 3 [Source:NCBI gene;Acc:616364]	6.81363	6.41129	1.59587	4.01742	5.88e-05	0.0404533
ENSBTAG00000004322	FOS	Fos proto-oncogene, AP-1 transcription factor subunit [Source:VGNC Symbol;Acc:VGNC:29073]	75253.8	5.3282	0.974242	5.46907	4.52e-08	0.00021142
ENSBTAG00000008441	SOCS3	suppressor of cytokine signaling 3 [Source:VGNC Symbol;Acc:VGNC:35121]	640.23	4.59	0.994544	4.61518	3.93e-06	0.0070209
ENSBTAG00000008545	ATF3	activating transcription factor 3 [Source:VGNC Symbol;Acc:VGNC:26241]	12297.8	4.25525	0.965683	4.40647	1.05e-05	0.0125214
ENSBTAG00000012046	JUNB	JunB proto-oncogene, AP-1 transcription factor subunit [Source:VGNC Symbol;Acc:VGNC:30387]	13761.2	3.93045	0.905019	4.34295	1.41e-05	0.0139615
ENSBTAG00000015711	BTG2	BTG anti-proliferation factor 2 [Source:VGNC Symbol;Acc:VGNC:26598]	9430.95	3.868	0.781787	4.94764	7.51e-07	0.00177148
ENSBTAG00000015902	PTGFR	prostaglandin F receptor [Source:VGNC Symbol;Acc:VGNC:50251]	33.8448	-21.2082	4.87789	-4.34783	1.37e-05	0.0139615
ENSBTAG00000018134	AREG	amphiregulin [Source:VGNC Symbol;Acc:VGNC:50208]	1217.95	5.18626	1.1826	4.38548	1.16e-05	0.01293
ENSBTAG00000018773	RND1	Rho family GTPase 1 [Source:VGNC Symbol;Acc:VGNC:34004]	1613.12	3.89587	0.879194	4.43118	9.37e-06	0.0119663
ENSBTAG00000019658	ASB16	ankyrin repeat and SOCS box containing 16 [Source:VGNC Symbol;Acc:VGNC:26193]	350.14	-3.24944	0.789909	-4.11369	3.89e-05	0.031482
ENSBTAG00000021739	NPPB	natriuretic peptide B [Source:VGNC Symbol;Acc:VGNC:32211]	7.67523	-24.2364	2.99716	-8.08643	6.14e-16	1.1e-11
ENSBTAG00000025250	CCL3	chemokine (C-C motif) ligand 3 [Source:NCBI gene;Acc:282170]	242.266	6.14965	1.1817	5.20407	1.95e-07	0.000580888
ENSBTAG00000025257	CCL4	C-C motif chemokine ligand 4 [Source:NCBI gene;Acc:414347]	264.91	6.06185	1.03529	5.85524	4.76e-09	4.26e-05
ENSBTAG00000030994	ANKS1B	ankyrin repeat and sterile alpha motif domain containing 1B [Source:NCBI gene;Acc:615777]	135.192	-17.3967	3.28735	-5.29202	1.21e-07	0.000432509
ENSBTAG00000031160			29.4562	19.6927	4.83023	4.07696	4.56e-05	0.0329077
ENSBTAG00000037811	CCL2	chemokine (C-C motif) ligand 2 [Source:NCBI gene;Acc:281043]	2110.47	5.019	1.10419	4.54544	5.48e-06	0.00792613
ENSBTAG00000037844	CDH18	cadherin 18 [Source:VGNC Symbol;Acc:VGNC:27097]	135.931	-8.29497	1.51891	-5.46114	4.73e-08	0.00021142
ENSBTAG00000039772	HTR2B	5-hydroxytryptamine receptor 2B [Source:VGNC Symbol;Acc:VGNC:29997]	53.2101	3.69653	0.89742	4.11906	3.8e-05	0.031482
ENSBTAG00000044009	PPP1R1C	protein phosphatase 1 regulatory inhibitor subunit 1C [Source:VGNC Symbol;Acc:VGNC:33235]	94.854	-5.32144	1.34432	-3.95846	7.54e-05	0.0499433
ENSBTAG00000046409	EGR2	early growth response 2 [Source:VGNC Symbol;Acc:VGNC:52767]	901.534	4.13607	0.95521	4.33001	1.49e-05	0.0140279

## Sheet: DEG_LE
Gene Id	Gene name	Gene description	baseMean	log2FoldChange	lfcSE	stat	pvalue	padj
ENSBTAG00000000603	JAM2	junctional adhesion molecule 2 [Source:VGNC Symbol;Acc:VGNC:50011]	1666.4	-4.20284	1.02167	-4.11368	3.89e-05	0.0228882
ENSBTAG00000000803	ZNF667	zinc finger protein 667 [Source:VGNC Symbol;Acc:VGNC:37325]	768.352	-3.49852	0.848463	-4.12336	3.73e-05	0.0228882
ENSBTAG00000000902	OGT	O-linked N-acetylglucosamine (GlcNAc) transferase [Source:NCBI gene;Acc:532053]	5710.04	-1.7665	0.401108	-4.40406	1.06e-05	0.00877671
ENSBTAG00000002127	TCP11L2	t-complex 11 like 2 [Source:VGNC Symbol;Acc:VGNC:35704]	1400.98	-2.1857	0.584967	-3.73645	0.000186636	0.0485218
ENSBTAG00000002340	STEAP4	STEAP4 metalloreductase [Source:VGNC Symbol;Acc:VGNC:35381]	293.567	-22.7189	2.79139	-8.13893	3.99e-16	5.39e-12
ENSBTAG00000002603	PRPF39	pre-mRNA processing factor 39 [Source:VGNC Symbol;Acc:VGNC:33377]	9968.43	-1.67261	0.389196	-4.2976	1.73e-05	0.011671
ENSBTAG00000003825	PTPN12	protein tyrosine phosphatase non-receptor type 12 [Source:VGNC Symbol;Acc:VGNC:33531]	986.397	-0.996944	0.24472	-4.07382	4.62e-05	0.0255293
ENSBTAG00000003989	GSTO1	glutathione S-transferase omega 1 [Source:NCBI gene;Acc:505642]	938.869	-7.13628	1.55393	-4.59242	4.38e-06	0.00423085
ENSBTAG00000005111	BMP2	bone morphogenetic protein 2 [Source:VGNC Symbol;Acc:VGNC:26517]	317.068	-5.25842	1.26533	-4.15578	3.24e-05	0.0208699
ENSBTAG00000005260	SPP1	secreted phosphoprotein 1 [Source:VGNC Symbol;Acc:VGNC:35232]	275.343	-10.3457	2.71436	-3.81146	0.000138146	0.0424453
ENSBTAG00000005299	EDNRB	endothelin receptor type B [Source:VGNC Symbol;Acc:VGNC:28330]	320.248	-3.84198	0.995336	-3.85998	0.000113395	0.0383248
ENSBTAG00000005586	GATM	glycine amidinotransferase [Source:VGNC Symbol;Acc:VGNC:29274]	8018.22	-7.14097	1.82671	-3.90919	9.26e-05	0.0358598
ENSBTAG00000005665	CRK	CRK proto-oncogene, adaptor protein [Source:VGNC Symbol;Acc:VGNC:27716]	3962.53	-1.05144	0.27234	-3.86077	0.000113029	0.0383248
ENSBTAG00000006770	MTBP	MDM2 binding protein [Source:VGNC Symbol;Acc:VGNC:31716]	225.72	-2.18793	0.572864	-3.81928	0.000133839	0.0424453
ENSBTAG00000007357	CHSY1	chondroitin sulfate synthase 1 [Source:VGNC Symbol;Acc:VGNC:27350]	1240.31	-1.49307	0.309331	-4.82677	1.39e-06	0.00144304
ENSBTAG00000007652	RFTN2	raftlin family member 2 [Source:VGNC Symbol;Acc:VGNC:33892]	975.392	-4.31865	1.00459	-4.2989	1.72e-05	0.011671
ENSBTAG00000011097	TCTEX1D1	Tctex1 domain containing 1 [Source:VGNC Symbol;Acc:VGNC:35706]	100.921	-19.9025	3.28514	-6.05833	1.38e-09	3.1e-06
ENSBTAG00000011244	TESK2	testis associated actin remodelling kinase 2 [Source:VGNC Symbol;Acc:VGNC:35755]	366.08	-2.02109	0.459777	-4.3958	1.1e-05	0.00877671
ENSBTAG00000011976	CYP4B1	cytochrome P450, family 4, subfamily B, polypeptide 1 [Source:NCBI gene;Acc:540149]	132.183	-23.3839	3.85776	-6.06153	1.35e-09	3.1e-06
ENSBTAG00000012418	MED23	mediator complex subunit 23 [Source:VGNC Symbol;Acc:VGNC:31360]	1343.16	-1.43353	0.361911	-3.96101	7.46e-05	0.0325473
ENSBTAG00000012623	NDP	norrin cystine knot growth factor NDP [Source:VGNC Symbol;Acc:VGNC:31939]	2251.09	-3.94111	0.993652	-3.96629	7.3e-05	0.0325473
ENSBTAG00000012626	B4GALT5	beta-1,4-galactosyltransferase 5 [Source:VGNC Symbol;Acc:VGNC:26392]	238.607	1.4965	0.386493	3.87199	0.000107949	0.0383248
ENSBTAG00000012866	THBS4	thrombospondin 4 [Source:VGNC Symbol;Acc:VGNC:35831]	260.213	-20.7983	4.05348	-5.13098	2.88e-07	0.000324731
ENSBTAG00000013923	QPCT	glutaminyl-peptide cyclotransferase [Source:VGNC Symbol;Acc:VGNC:33598]	1005.82	-6.42934	1.64269	-3.91391	9.08e-05	0.0358598
ENSBTAG00000014405	OSBPL6	oxysterol binding protein like 6 [Source:VGNC Symbol;Acc:VGNC:32464]	445.747	-2.80203	0.725519	-3.86211	0.000112411	0.0383248
ENSBTAG00000014422	MTMR10	myotubularin related protein 10 [Source:VGNC Symbol;Acc:VGNC:31737]	947.511	-1.26599	0.330602	-3.82934	0.000128485	0.0423657
ENSBTAG00000015032	CD14	CD14 molecule [Source:VGNC Symbol;Acc:VGNC:27003]	1763.53	-5.59095	1.49077	-3.75037	0.000176572	0.0468053
ENSBTAG00000015405	DCHS1	dachsous cadherin-related 1 [Source:VGNC Symbol;Acc:VGNC:27913]	497.632	-4.53499	1.13022	-4.01248	6.01e-05	0.0300841
ENSBTAG00000016800	SEMA6D	semaphorin 6D [Source:VGNC Symbol;Acc:VGNC:34444]	626.753	-4.69487	1.20897	-3.88335	0.000103029	0.0383248
ENSBTAG00000017369	MAMDC2	MAM domain containing 2 [Source:VGNC Symbol;Acc:VGNC:31157]	3333.22	-4.31165	0.984345	-4.38023	1.19e-05	0.00890417
ENSBTAG00000018400	BRMS1L	breast cancer metastasis-suppressor 1 like [Source:NCBI gene;Acc:514432]	1097.44	-2.0464	0.512821	-3.99047	6.59e-05	0.0318378
ENSBTAG00000019314	USP25	ubiquitin specific peptidase 25 [Source:VGNC Symbol;Acc:VGNC:36718]	1369.38	-1.40094	0.313417	-4.46989	7.83e-06	0.00705329
ENSBTAG00000019347	PLXDC1	plexin domain containing 1 [Source:VGNC Symbol;Acc:VGNC:33057]	3257.86	-3.30859	0.87622	-3.77598	0.000159378	0.043972
ENSBTAG00000020542	SHE	Src homology 2 domain containing E [Source:VGNC Symbol;Acc:VGNC:34595]	573.01	-4.44147	1.17899	-3.76718	0.000165101	0.04464
ENSBTAG00000020580	TCN1	transcobalamin 1 [Source:VGNC Symbol;Acc:VGNC:35698]	594.102	-13.2071	3.24577	-4.06903	4.72e-05	0.0255293
ENSBTAG00000020701	MEF2C	myocyte enhancer factor 2C [Source:VGNC Symbol;Acc:VGNC:31373]	546.805	-5.29505	1.34137	-3.9475	7.9e-05	0.0333628
ENSBTAG00000021408	FMO1	flavin containing monooxygenase 1 [Source:VGNC Symbol;Acc:VGNC:29049]	108.508	-23.2747	3.4195	-6.80646	1e-11	6.76e-08
ENSBTAG00000023652	PROS1	protein S [Source:VGNC Symbol;Acc:VGNC:49565]	2237.29	-3.92661	1.03449	-3.79569	0.000147234	0.0430174
ENSBTAG00000025494	PAQR8	progestin and adipoQ receptor family member 8 [Source:VGNC Symbol;Acc:VGNC:32580]	407.534	-5.36915	1.41293	-3.80001	0.000144693	0.0430174
ENSBTAG00000030333	AOC3	amine oxidase copper containing 3 [Source:NCBI gene;Acc:281002]	1951.13	-3.57182	0.944911	-3.78006	0.000156793	0.043972
ENSBTAG00000030424	CLEC1A	C-type lectin domain family 1 member A [Source:VGNC Symbol;Acc:VGNC:27427]	483.02	-4.79335	1.20738	-3.97004	7.19e-05	0.0325473
ENSBTAG00000030994	ANKS1B	ankyrin repeat and sterile alpha motif domain containing 1B [Source:NCBI gene;Acc:615777]	165.925	-20.7369	3.88695	-5.33501	9.55e-08	0.000117418
ENSBTAG00000031010	ACAD11	acyl-CoA dehydrogenase family member 11 [Source:VGNC Symbol;Acc:VGNC:25521]	844.043	-2.92233	0.45629	-6.40454	1.51e-10	5.1e-07
ENSBTAG00000031682	ZNF484	zinc finger protein 484 [Source:VGNC Symbol;Acc:VGNC:37285]	1287.69	-1.57602	0.413491	-3.8115	0.000138123	0.0424453
ENSBTAG00000039357			327.914	-7.73909	1.91235	-4.04689	5.19e-05	0.0269872
ENSBTAG00000046161		IG HEAVY CHAIN V REGION MC101-RELATED (PTHR23266:SF254)	1130.9	-20.888	3.83296	-5.44959	5.05e-08	7.58e-05
ENSBTAG00000047700		immunoglobulin receptor superfamily	6208.17	-15.4617	3.95584	-3.90858	9.28e-05	0.0358598
ENSBTAG00000047986		IMMUNOGLOBULIN LAMBDA VARIABLE 1-40-RELATED	298.014	-20.3939	3.75893	-5.42547	5.78e-08	7.81e-05
ENSBTAG00000048171		beta-defensin 4A	40.8154	-21.2726	3.83166	-5.5518	2.83e-08	5.46e-05
